# Supplementary material for: (2E)-3-(2-Chloro-7-methyl­quinolin-3-yl)-1-(6-chloro-2-methyl-4-phenyl­quinolin-3-yl)prop-2-en-1-one ethanol monosolvate
Source: Acta Crystallogr Sect E Struct Rep Online. 2013 Aug 14;69(Pt 9):o1414–5. doi: 10.1107/S1600536813022022 (PMC3884470; doi:10.1107/S1600536813022022)
Supplement: Supplementary file 1 [file e-69-o1414-sup1.cif]

##############################################################################
#                                                                            #
# This CIF contains the data in a paper accepted for publication in          #
# Acta Crystallographica Section E. It conforms to the requirements of       #
# Notes for Authors for Acta Crystallographica Section E, and has been       #
# peer reviewed under the auspices of the IUCr Commission on Journals.       #
#                                                                            #
# Full details of the Crystallographic Information File format               #
# are given in the paper "The Crystallographic Information File (CIF):       #
# a New Standard Archive File for Crystallography" by S. R. Hall, F. H.      #
# Allen and I. D. Brown [Acta Cryst. (1991), A47, 655-685].                  #
#                                                                            #
# The current version of the core CIF dictionary is obtainable from          #
# ftp://ftp.iucr.org/pub/cif_core.dic.                                       #
#                                                                            #
# Software is freely available for graphical display of the structure(s)     #
# in this CIF. For information consult the CIF software page                 #
# http://www.iucr.org/resources/cif/software.                                #
#                                                                            #
# This file may be used for bona fide research purposes within the           #
# scientific community so long as proper attribution is given to the journal # 
# article from which it was obtained.                                        #
#                                                                            #
##############################################################################
data_general
_audit_creation_method     SHELXL-97
_journal_date_recd_electronic     2013-07-28
_journal_date_accepted     2013-08-07
_journal_name_full     'Acta Crystallographica, Section E'
_journal_year     2013
_journal_volume     69
_journal_issue      9
_journal_page_first     o1414
_journal_page_last     o1415
_journal_paper_category     QO
_journal_paper_doi     10.1107/S1600536813022022
_journal_coeditor_code     MW2114
_publ_contact_author_name     ' Edward RT Tiekink '
_publ_contact_author_address
;
Department of Chemistry, University of Malaya,
50603 Kuala Lumpur, Malaysia
;
_publ_contact_author_email
;
edward.tiekink@gmail.com
;
_publ_contact_author_fax     ' +60 3 7967 4193 '
_publ_contact_author_phone     ' +60 3 7967 6775 '
_publ_section_title
;\
(2<i>E</i>)-3-(2-Chloro-7-methylquinolin-3-yl)-1-(6-chloro-2-methyl-4-\
phenylquinolin-3-yl)prop-2-en-1-one ethanol monosolvate
;
loop_
    _publ_author_name
    _publ_author_footnote
    _publ_author_address
    'Prasath, R.'
;
Additional correspondence author, e-mail: prasad24487@yahoo.co.in.
;
;
Department of Chemistry, BITS, Pilani -- K. K. Birla Goa Campus, Goa 403 726,
India
;
    ' S. Sarveswari ' .
;
Centre for Organic and Medicinal Chemistry, School of Advanced Sciences,
VIT University, Vellore 632 014, India
;
    'Ng, Seik Weng' .
;
     Department of Chemistry
     University of Malaya
     50603 Kuala Lumpur
     Malaysia
     Chemistry Department
     Faculty of Science
     King Abdulaziz University
     PO Box 80203 Jeddah
     Saudi Arabia
;
    'Tiekink, Edward R. T.' .
;
Department of Chemistry, University of Malaya,
50603 Kuala Lumpur, Malaysia
;
_publ_section_synopsis     .
data_I
_audit_creation_method     SHELXL-97
_chemical_name_systematic
;\
(2<i>E</i>)-3-(2-Chloro-7-methylquinolin-3-yl)-1-(6-chloro-2-methyl-4-\
phenylquinolin-3-yl)prop-2-en-1-one ethanol monosolvate
;
_chemical_name_common     ?
_chemical_formula_moiety     'C29 H20 Cl2 N2 O, C2 H6 O'
_chemical_formula_sum     'C31 H26 Cl2 N2 O2'
_chemical_formula_iupac     'C29 H20 Cl2 N2 O, C2 H6 O'
_chemical_formula_weight     529.44
_chemical_melting_point     ?
_symmetry_cell_setting     triclinic
_symmetry_space_group_name_H-M     'P -1'
_symmetry_space_group_name_Hall     '-P 1'
loop_
    _symmetry_equiv_pos_as_xyz
    'x, y, z'
    '-x, -y, -z'
_cell_length_a     9.1621(3)
_cell_length_b     11.3598(4)
_cell_length_c     13.1879(5)
_cell_angle_alpha     74.017(3)
_cell_angle_beta     85.995(3)
_cell_angle_gamma     77.683(3)
_cell_volume     1289.07(8)
_cell_formula_units_Z     2
_cell_measurement_reflns_used     5460
_cell_measurement_theta_min     3.4835
_cell_measurement_theta_max     76.1939
_cell_measurement_temperature     100(2)
_exptl_crystal_description     prism
_exptl_crystal_colour     pale-yellow
_exptl_crystal_size_max     0.40
_exptl_crystal_size_mid     0.30
_exptl_crystal_size_min     0.20
_exptl_crystal_density_diffrn     1.364
_exptl_crystal_density_meas     ?
_exptl_crystal_density_method     'not measured'
_exptl_crystal_F_000     552
_exptl_absorpt_coefficient_mu     2.519
_exptl_absorpt_correction_type     multi-scan
_exptl_absorpt_process_details     '(CrysAlis PRO; Agilent, 2013)'
_exptl_absorpt_correction_T_min     0.72357
_exptl_absorpt_correction_T_max     1.00000
_exptl_special_details
;
;
_diffrn_ambient_temperature     100(2)
_diffrn_radiation_type     CuK\a
_diffrn_radiation_wavelength     1.54184
_diffrn_radiation_source     'SuperNova (Cu) X-ray Source'
_diffrn_radiation_monochromator     Mirror
_diffrn_measurement_device_type
                  'Agilent SuperNova Dual diffractometer with an Atlas detector'
_diffrn_measurement_method     '\w scan'
_diffrn_detector_area_resol_mean     10.4041
_diffrn_reflns_number     9624
_diffrn_reflns_av_R_equivalents     0.0199
_diffrn_reflns_av_sigmaI/netI     0.0266
_diffrn_reflns_theta_min     3.49
_diffrn_reflns_theta_max     76.39
_diffrn_reflns_theta_full     76.39
_diffrn_measured_fraction_theta_max     0.976
_diffrn_measured_fraction_theta_full     0.976
_diffrn_reflns_limit_h_min     -11
_diffrn_reflns_limit_h_max     11
_diffrn_reflns_limit_k_min     -14
_diffrn_reflns_limit_k_max     13
_diffrn_reflns_limit_l_min     -16
_diffrn_reflns_limit_l_max     16
_diffrn_standards_number     0
_diffrn_standards_interval_count     0
_diffrn_standards_interval_time     0
_diffrn_standards_decay_%     0
_refine_special_details
;
Refinement of <i>F</i>^2^ against ALL reflections. The weighted <i>R</i>-factor
<i>wR</i> and goodness of fit <i>S</i> are based on <i>F</i>^2^, conventional
<i>R</i>-factors <i>R</i> are based on <i>F</i>, with <i>F</i> set to zero for
negative <i>F</i>^2^. The threshold expression of <i>F</i>^2^ >
2\s(<i>F</i>^2^) is used only for calculating <i>R</i>-factors(gt) <i>etc</i>.
and is not relevant to the choice of reflections for refinement.
<i>R</i>-factors based on <i>F</i>^2^ are statistically about twice as large
as those based on <i>F</i>, and <i>R</i>- factors based on ALL data will be
even larger.
;
_reflns_number_total     5287
_reflns_number_gt     4904
_reflns_threshold_expression     I>2\s(I)
_refine_ls_structure_factor_coef     Fsqd
_refine_ls_matrix_type     full
_refine_ls_R_factor_all     0.0465
_refine_ls_R_factor_gt     0.0439
_refine_ls_wR_factor_gt     0.1192
_refine_ls_wR_factor_ref     0.1217
_refine_ls_goodness_of_fit_ref     1.045
_refine_ls_restrained_S_all     1.137
_refine_ls_number_reflns     5287
_refine_ls_number_parameters     365
_refine_ls_number_restraints     42
_refine_ls_hydrogen_treatment     constr
_refine_ls_weighting_scheme     calc
_refine_ls_weighting_details
         'calc w=1/[\s^2^(Fo^2^)+(0.0683P)^2^+0.7931P] where P=(Fo^2^+2Fc^2^)/3'
_atom_sites_solution_hydrogens     geom
_atom_sites_solution_primary     direct
_atom_sites_solution_secondary     difmap
_refine_ls_shift/su_max     0.000
_refine_ls_shift/su_mean     0.000
_refine_diff_density_max     0.520
_refine_diff_density_min     -0.768
_refine_ls_extinction_method     none
_refine_ls_extinction_coef     ?
loop_
    _atom_type_symbol
    _atom_type_description
    _atom_type_scat_dispersion_real
    _atom_type_scat_dispersion_imag
    _atom_type_scat_source
    'C' 'C' 0.0181 0.0091
                         'International Tables Vol C Tables 4.2.6.8 and 6.1.1.4'
    'H' 'H' 0.0000 0.0000
                         'International Tables Vol C Tables 4.2.6.8 and 6.1.1.4'
    'N' 'N' 0.0311 0.0180
                         'International Tables Vol C Tables 4.2.6.8 and 6.1.1.4'
    'O' 'O' 0.0492 0.0322
                         'International Tables Vol C Tables 4.2.6.8 and 6.1.1.4'
    'Cl' 'Cl' 0.3639 0.7018
                         'International Tables Vol C Tables 4.2.6.8 and 6.1.1.4'
_computing_data_collection     'CrysAlis PRO (Agilent, 2013)'
_computing_cell_refinement     'CrysAlis PRO (Agilent, 2013)'
_computing_data_reduction     'CrysAlis PRO (Agilent, 2013)'
_computing_structure_solution     'SHELXS97 (Sheldrick, 2008)'
_computing_structure_refinement     'SHELXL97 (Sheldrick, 2008)'
_computing_molecular_graphics
          'ORTEP-3 for Windows (Farrugia, 2012) and DIAMOND (Brandenburg, 2006)'
_computing_publication_material     'publCIF (Westrip, 2010)'
loop_
    _atom_site_type_symbol
    _atom_site_label
    _atom_site_fract_x
    _atom_site_fract_y
    _atom_site_fract_z
    _atom_site_U_iso_or_equiv
    _atom_site_adp_type
    _atom_site_calc_flag
    _atom_site_refinement_flags
    _atom_site_occupancy
    _atom_site_symmetry_multiplicity
    _atom_site_disorder_assembly
    _atom_site_disorder_group
    Cl Cl1 0.34164(6) 0.17568(5) 0.73142(4) 0.03305(15) Uani d . 1 1 . .
    Cl Cl2 1.30733(5) 0.25503(4) 0.02173(4) 0.02611(13) Uani d . 1 1 . .
    O O1 0.88501(16) 0.05550(13) 0.19850(11) 0.0273(3) Uani d . 1 1 . .
    N N1 0.83172(17) -0.10669(14) 0.52772(12) 0.0210(3) Uani d . 1 1 . .
    N N2 1.27879(17) 0.48253(14) 0.03288(12) 0.0200(3) Uani d . 1 1 . .
    C C1 0.7161(2) -0.03693(16) 0.57030(14) 0.0196(3) Uani d . 1 1 . .
    C C2 0.6659(2) -0.09198(17) 0.67277(15) 0.0234(4) Uani d . 1 1 . .
    H H2 0.7112 -0.1753 0.7081 0.028 Uiso calc R 1 1 . .
    C C3 0.5532(2) -0.02705(18) 0.72179(15) 0.0249(4) Uani d . 1 1 . .
    H H3 0.5215 -0.0641 0.7912 0.030 Uiso calc R 1 1 . .
    C C4 0.4849(2) 0.09544(18) 0.66766(15) 0.0232(4) Uani d . 1 1 . .
    C C5 0.5280(2) 0.15195(17) 0.56784(14) 0.0216(4) Uani d . 1 1 . .
    H H5 0.4777 0.2338 0.5325 0.026 Uiso calc R 1 1 . .
    C C6 0.64822(19) 0.08754(16) 0.51745(13) 0.0187(3) Uani d . 1 1 . .
    C C7 0.7056(2) 0.14158(16) 0.41531(13) 0.0186(3) Uani d . 1 1 . .
    C C8 0.8184(2) 0.06739(16) 0.37231(13) 0.0190(3) Uani d . 1 1 . .
    C C9 0.8792(2) -0.05784(16) 0.43182(14) 0.0197(3) Uani d . 1 1 . .
    C C10 1.0070(2) -0.13943(18) 0.38962(16) 0.0259(4) Uani d . 1 1 . .
    H H10A 1.0560 -0.2069 0.4482 0.039 Uiso calc R 1 1 . .
    H H10B 1.0792 -0.0891 0.3534 0.039 Uiso calc R 1 1 . .
    H H10C 0.9688 -0.1754 0.3399 0.039 Uiso calc R 1 1 . .
    C C11 0.6480(2) 0.27469(16) 0.35914(14) 0.0196(3) Uani d . 1 1 . .
    C C12 0.6550(2) 0.36842(18) 0.40740(15) 0.0261(4) Uani d . 1 1 . .
    H H12 0.6891 0.3464 0.4779 0.031 Uiso calc R 1 1 . .
    C C13 0.6126(3) 0.49367(19) 0.35312(17) 0.0322(5) Uani d . 1 1 . .
    H H13 0.6185 0.5569 0.3863 0.039 Uiso calc R 1 1 . .
    C C14 0.5613(2) 0.52672(18) 0.25008(16) 0.0296(4) Uani d . 1 1 . .
    H H14 0.5320 0.6123 0.2130 0.036 Uiso calc R 1 1 . .
    C C15 0.5532(2) 0.43448(18) 0.20205(15) 0.0244(4) Uani d . 1 1 . .
    H H15 0.5185 0.4569 0.1317 0.029 Uiso calc R 1 1 . .
    C C16 0.5956(2) 0.30926(17) 0.25600(14) 0.0206(4) Uani d . 1 1 . .
    H H16 0.5888 0.2465 0.2225 0.025 Uiso calc R 1 1 . .
    C C17 0.8820(2) 0.11464(17) 0.26361(14) 0.0206(4) Uani d . 1 1 . .
    C C18 0.9451(2) 0.22873(17) 0.24087(14) 0.0211(4) Uani d . 1 1 . .
    H H18 0.9351 0.2755 0.2915 0.025 Uiso calc R 1 1 . .
    C C19 1.0162(2) 0.26635(17) 0.14936(14) 0.0207(4) Uani d . 1 1 . .
    H H19 1.0267 0.2170 0.1007 0.025 Uiso calc R 1 1 . .
    C C20 1.0786(2) 0.37970(17) 0.12036(14) 0.0199(3) Uani d . 1 1 . .
    C C21 1.2140(2) 0.38775(17) 0.06073(13) 0.0189(3) Uani d . 1 1 . .
    C C22 1.2102(2) 0.58889(17) 0.06146(13) 0.0201(4) Uani d . 1 1 . .
    C C23 1.2797(2) 0.69349(18) 0.03304(14) 0.0230(4) Uani d . 1 1 . .
    H H23 1.3725 0.6884 -0.0041 0.028 Uiso calc R 1 1 . .
    C C24 1.2145(2) 0.80230(18) 0.05860(15) 0.0258(4) Uani d . 1 1 . .
    C C25 1.0754(2) 0.80895(19) 0.11348(16) 0.0292(4) Uani d . 1 1 . .
    H H25 1.0288 0.8846 0.1301 0.035 Uiso calc R 1 1 . .
    C C26 1.0070(2) 0.70854(19) 0.14279(16) 0.0282(4) Uani d . 1 1 . .
    H H26 0.9144 0.7151 0.1800 0.034 Uiso calc R 1 1 . .
    C C27 1.0727(2) 0.59504(18) 0.11830(14) 0.0218(4) Uani d . 1 1 . .
    C C28 1.0093(2) 0.48750(17) 0.14737(14) 0.0216(4) Uani d . 1 1 . .
    H H28 0.9177 0.4893 0.1860 0.026 Uiso calc R 1 1 . .
    C C29 1.2868(3) 0.9150(2) 0.02904(19) 0.0341(5) Uani d . 1 1 . .
    H H29A 1.3926 0.8892 0.0119 0.051 Uiso calc R 1 1 . .
    H H29B 1.2782 0.9524 0.0884 0.051 Uiso calc R 1 1 . .
    H H29C 1.2366 0.9765 -0.0324 0.051 Uiso calc R 1 1 . .
    O O2 0.0422(5) 0.5120(4) 0.5307(3) 0.0565(10) Uani d PDU 0.50 1 A -1
    H H2O 0.0610 0.4402 0.5726 0.085 Uiso calc PR 0.50 1 A -1
    C C30 -0.1004(7) 0.5851(5) 0.5640(6) 0.065(2) Uani d PDU 0.50 1 A -1
    H H30A -0.0787 0.6280 0.6155 0.078 Uiso calc PR 0.50 1 A -1
    H H30B -0.1481 0.6495 0.5020 0.078 Uiso calc PR 0.50 1 A -1
    C C31 -0.2032(6) 0.4996(6) 0.6125(4) 0.0459(12) Uani d PDU 0.50 1 A -1
    H H31A -0.2966 0.5478 0.6335 0.069 Uiso calc PR 0.50 1 A -1
    H H31B -0.1563 0.4371 0.6748 0.069 Uiso calc PR 0.50 1 A -1
    H H31C -0.2244 0.4574 0.5613 0.069 Uiso calc PR 0.50 1 A -1
    O O2' 0.0663(4) 0.4796(6) 0.6210(3) 0.0775(16) Uani d PDU 0.50 1 B -2
    H H2O' 0.1418 0.4618 0.5840 0.116 Uiso calc PR 0.50 1 B -2
    C C30' -0.0577(5) 0.5156(6) 0.5604(4) 0.0400(11) Uani d PDU 0.50 1 B -2
    H H30C -0.0743 0.4398 0.5437 0.048 Uiso calc PR 0.50 1 B -2
    H H30D -0.0315 0.5720 0.4929 0.048 Uiso calc PR 0.50 1 B -2
    C C31' -0.2023(5) 0.5774(6) 0.5941(4) 0.0415(11) Uani d PDU 0.50 1 B -2
    H H31D -0.2753 0.5959 0.5382 0.062 Uiso calc PR 0.50 1 B -2
    H H31E -0.1922 0.6555 0.6084 0.062 Uiso calc PR 0.50 1 B -2
    H H31F -0.2362 0.5223 0.6583 0.062 Uiso calc PR 0.50 1 B -2
loop_
    _atom_site_aniso_label
    _atom_site_aniso_U_11
    _atom_site_aniso_U_22
    _atom_site_aniso_U_33
    _atom_site_aniso_U_12
    _atom_site_aniso_U_13
    _atom_site_aniso_U_23
    Cl1 0.0348(3) 0.0304(3) 0.0363(3) -0.0104(2) 0.0149(2) -0.0136(2)
    Cl2 0.0245(2) 0.0217(2) 0.0323(2) -0.00494(17) 0.00614(17) -0.00892(18)
    O1 0.0370(8) 0.0258(7) 0.0227(6) -0.0113(6) 0.0035(6) -0.0095(5)
    N1 0.0222(7) 0.0186(7) 0.0220(7) -0.0057(6) -0.0024(6) -0.0034(6)
    N2 0.0197(7) 0.0217(7) 0.0190(7) -0.0052(6) -0.0010(6) -0.0050(6)
    C1 0.0206(8) 0.0190(8) 0.0201(8) -0.0069(7) -0.0031(7) -0.0040(7)
    C2 0.0272(9) 0.0208(9) 0.0215(9) -0.0087(7) -0.0031(7) -0.0007(7)
    C3 0.0303(10) 0.0262(9) 0.0193(8) -0.0135(8) 0.0024(7) -0.0029(7)
    C4 0.0234(9) 0.0247(9) 0.0255(9) -0.0101(7) 0.0043(7) -0.0103(7)
    C5 0.0233(9) 0.0191(8) 0.0234(9) -0.0068(7) -0.0004(7) -0.0053(7)
    C6 0.0209(8) 0.0187(8) 0.0182(8) -0.0083(7) -0.0024(6) -0.0039(6)
    C7 0.0213(8) 0.0178(8) 0.0186(8) -0.0083(7) -0.0029(6) -0.0040(6)
    C8 0.0213(8) 0.0201(8) 0.0174(8) -0.0090(7) -0.0018(6) -0.0040(7)
    C9 0.0195(8) 0.0195(8) 0.0219(8) -0.0061(7) -0.0028(7) -0.0062(7)
    C10 0.0238(9) 0.0257(9) 0.0274(9) -0.0028(7) -0.0010(7) -0.0075(8)
    C11 0.0205(8) 0.0183(8) 0.0196(8) -0.0061(7) 0.0002(6) -0.0027(7)
    C12 0.0376(11) 0.0207(9) 0.0204(8) -0.0065(8) -0.0059(8) -0.0041(7)
    C13 0.0496(13) 0.0190(9) 0.0287(10) -0.0068(8) -0.0078(9) -0.0059(8)
    C14 0.0366(11) 0.0192(9) 0.0292(10) -0.0032(8) -0.0066(8) -0.0006(7)
    C15 0.0246(9) 0.0258(9) 0.0205(8) -0.0049(7) -0.0030(7) -0.0017(7)
    C16 0.0212(8) 0.0217(9) 0.0207(8) -0.0077(7) 0.0001(7) -0.0062(7)
    C17 0.0198(8) 0.0211(8) 0.0205(8) -0.0039(7) -0.0005(7) -0.0049(7)
    C18 0.0205(8) 0.0224(9) 0.0212(8) -0.0068(7) -0.0010(7) -0.0051(7)
    C19 0.0197(8) 0.0214(8) 0.0203(8) -0.0046(7) -0.0011(6) -0.0041(7)
    C20 0.0194(8) 0.0223(8) 0.0172(8) -0.0057(7) -0.0011(6) -0.0028(6)
    C21 0.0186(8) 0.0198(8) 0.0177(8) -0.0026(6) -0.0007(6) -0.0049(6)
    C22 0.0225(9) 0.0218(9) 0.0166(8) -0.0053(7) -0.0023(6) -0.0048(7)
    C23 0.0240(9) 0.0249(9) 0.0216(9) -0.0075(7) -0.0016(7) -0.0064(7)
    C24 0.0323(10) 0.0236(9) 0.0233(9) -0.0080(8) -0.0044(8) -0.0063(7)
    C25 0.0366(11) 0.0239(9) 0.0281(10) -0.0018(8) -0.0007(8) -0.0118(8)
    C26 0.0309(10) 0.0269(10) 0.0264(9) -0.0033(8) 0.0051(8) -0.0098(8)
    C27 0.0234(9) 0.0235(9) 0.0185(8) -0.0041(7) -0.0010(7) -0.0058(7)
    C28 0.0208(8) 0.0256(9) 0.0175(8) -0.0051(7) 0.0016(7) -0.0041(7)
    C29 0.0395(12) 0.0253(10) 0.0417(12) -0.0113(9) -0.0012(9) -0.0120(9)
    O2 0.053(2) 0.061(2) 0.064(3) -0.009(2) -0.025(2) -0.027(2)
    C30 0.085(5) 0.037(3) 0.084(5) -0.008(3) 0.007(4) -0.040(3)
    C31 0.065(3) 0.046(3) 0.033(2) -0.016(3) -0.006(2) -0.015(2)
    O2' 0.038(2) 0.155(5) 0.034(2) -0.015(3) -0.0068(16) -0.018(3)
    C30' 0.028(2) 0.053(3) 0.037(2) -0.017(2) -0.0039(19) -0.004(2)
    C31' 0.034(3) 0.043(3) 0.047(3) -0.008(2) -0.004(2) -0.011(2)
_geom_special_details
;
All s.u.'s (except the s.u. in the dihedral angle between two l.s. planes) are
estimated using the full covariance matrix. The cell s.u.'s are taken into
account individually in the estimation of s.u.'s in distances, angles and
torsion angles; correlations between s.u.'s in cell parameters are only used
when they are defined by crystal symmetry. An approximate (isotropic)
treatment of cell s.u.'s is used for estimating s.u.'s involving l.s. planes.
;
loop_
    _geom_bond_atom_site_label_1
    _geom_bond_atom_site_label_2
    _geom_bond_site_symmetry_2
    _geom_bond_distance
    _geom_bond_publ_flag
    Cl1 C4 . 1.7371(19) ?
    Cl2 C21 . 1.7562(18) ?
    O1 C17 . 1.223(2) ?
    N1 C9 . 1.318(2) ?
    N1 C1 . 1.367(2) ?
    N2 C21 . 1.292(2) ?
    N2 C22 . 1.375(2) ?
    C1 C2 . 1.414(3) ?
    C1 C6 . 1.419(2) ?
    C2 C3 . 1.369(3) ?
    C2 H2 . 0.9500 ?
    C3 C4 . 1.408(3) ?
    C3 H3 . 0.9500 ?
    C4 C5 . 1.368(3) ?
    C5 C6 . 1.419(3) ?
    C5 H5 . 0.9500 ?
    C6 C7 . 1.432(2) ?
    C7 C8 . 1.382(3) ?
    C7 C11 . 1.487(2) ?
    C8 C9 . 1.435(2) ?
    C8 C17 . 1.509(2) ?
    C9 C10 . 1.506(3) ?
    C10 H10A . 0.9800 ?
    C10 H10B . 0.9800 ?
    C10 H10C . 0.9800 ?
    C11 C16 . 1.397(2) ?
    C11 C12 . 1.397(3) ?
    C12 C13 . 1.389(3) ?
    C12 H12 . 0.9500 ?
    C13 C14 . 1.393(3) ?
    C13 H13 . 0.9500 ?
    C14 C15 . 1.382(3) ?
    C14 H14 . 0.9500 ?
    C15 C16 . 1.388(3) ?
    C15 H15 . 0.9500 ?
    C16 H16 . 0.9500 ?
    C17 C18 . 1.478(2) ?
    C18 C19 . 1.337(3) ?
    C18 H18 . 0.9500 ?
    C19 C20 . 1.464(2) ?
    C19 H19 . 0.9500 ?
    C20 C28 . 1.381(3) ?
    C20 C21 . 1.428(2) ?
    C22 C23 . 1.415(3) ?
    C22 C27 . 1.419(3) ?
    C23 C24 . 1.373(3) ?
    C23 H23 . 0.9500 ?
    C24 C25 . 1.420(3) ?
    C24 C29 . 1.510(3) ?
    C25 C26 . 1.368(3) ?
    C25 H25 . 0.9500 ?
    C26 C27 . 1.414(3) ?
    C26 H26 . 0.9500 ?
    C27 C28 . 1.411(3) ?
    C28 H28 . 0.9500 ?
    C29 H29A . 0.9800 ?
    C29 H29B . 0.9800 ?
    C29 H29C . 0.9800 ?
    O2 C30 . 1.498(5) ?
    O2 H2O . 0.8400 ?
    C30 C31 . 1.485(5) ?
    C30 H30A . 0.9900 ?
    C30 H30B . 0.9900 ?
    C31 H31A . 0.9800 ?
    C31 H31B . 0.9800 ?
    C31 H31C . 0.9800 ?
    O2' C30' . 1.358(4) ?
    O2' H2O' . 0.8400 ?
    C30' C31' . 1.462(4) ?
    C30' H30C . 0.9900 ?
    C30' H30D . 0.9900 ?
    C31' H31D . 0.9800 ?
    C31' H31E . 0.9800 ?
    C31' H31F . 0.9800 ?
loop_
    _geom_angle_atom_site_label_1
    _geom_angle_atom_site_label_2
    _geom_angle_atom_site_label_3
    _geom_angle_site_symmetry_1
    _geom_angle_site_symmetry_3
    _geom_angle
    _geom_angle_publ_flag
    C9 N1 C1 . . 118.61(15) ?
    C21 N2 C22 . . 117.46(16) ?
    N1 C1 C2 . . 117.55(16) ?
    N1 C1 C6 . . 123.01(16) ?
    C2 C1 C6 . . 119.43(17) ?
    C3 C2 C1 . . 121.03(17) ?
    C3 C2 H2 . . 119.5 ?
    C1 C2 H2 . . 119.5 ?
    C2 C3 C4 . . 118.94(17) ?
    C2 C3 H3 . . 120.5 ?
    C4 C3 H3 . . 120.5 ?
    C5 C4 C3 . . 122.15(18) ?
    C5 C4 Cl1 . . 119.79(15) ?
    C3 C4 Cl1 . . 118.05(14) ?
    C4 C5 C6 . . 119.56(17) ?
    C4 C5 H5 . . 120.2 ?
    C6 C5 H5 . . 120.2 ?
    C5 C6 C1 . . 118.81(16) ?
    C5 C6 C7 . . 123.40(16) ?
    C1 C6 C7 . . 117.79(16) ?
    C8 C7 C6 . . 118.00(16) ?
    C8 C7 C11 . . 121.33(16) ?
    C6 C7 C11 . . 120.65(16) ?
    C7 C8 C9 . . 119.98(16) ?
    C7 C8 C17 . . 121.81(16) ?
    C9 C8 C17 . . 118.21(16) ?
    N1 C9 C8 . . 122.50(16) ?
    N1 C9 C10 . . 115.95(16) ?
    C8 C9 C10 . . 121.49(16) ?
    C9 C10 H10A . . 109.5 ?
    C9 C10 H10B . . 109.5 ?
    H10A C10 H10B . . 109.5 ?
    C9 C10 H10C . . 109.5 ?
    H10A C10 H10C . . 109.5 ?
    H10B C10 H10C . . 109.5 ?
    C16 C11 C12 . . 118.79(16) ?
    C16 C11 C7 . . 121.46(16) ?
    C12 C11 C7 . . 119.61(16) ?
    C13 C12 C11 . . 120.48(17) ?
    C13 C12 H12 . . 119.8 ?
    C11 C12 H12 . . 119.8 ?
    C12 C13 C14 . . 120.07(18) ?
    C12 C13 H13 . . 120.0 ?
    C14 C13 H13 . . 120.0 ?
    C15 C14 C13 . . 119.75(18) ?
    C15 C14 H14 . . 120.1 ?
    C13 C14 H14 . . 120.1 ?
    C14 C15 C16 . . 120.35(17) ?
    C14 C15 H15 . . 119.8 ?
    C16 C15 H15 . . 119.8 ?
    C15 C16 C11 . . 120.55(17) ?
    C15 C16 H16 . . 119.7 ?
    C11 C16 H16 . . 119.7 ?
    O1 C17 C18 . . 122.03(17) ?
    O1 C17 C8 . . 119.42(16) ?
    C18 C17 C8 . . 118.49(15) ?
    C19 C18 C17 . . 120.28(17) ?
    C19 C18 H18 . . 119.9 ?
    C17 C18 H18 . . 119.9 ?
    C18 C19 C20 . . 123.37(17) ?
    C18 C19 H19 . . 118.3 ?
    C20 C19 H19 . . 118.3 ?
    C28 C20 C21 . . 115.04(16) ?
    C28 C20 C19 . . 122.32(16) ?
    C21 C20 C19 . . 122.63(16) ?
    N2 C21 C20 . . 127.10(17) ?
    N2 C21 Cl2 . . 115.16(13) ?
    C20 C21 Cl2 . . 117.73(14) ?
    N2 C22 C23 . . 118.58(16) ?
    N2 C22 C27 . . 121.35(17) ?
    C23 C22 C27 . . 120.07(17) ?
    C24 C23 C22 . . 120.69(18) ?
    C24 C23 H23 . . 119.7 ?
    C22 C23 H23 . . 119.7 ?
    C23 C24 C25 . . 119.05(18) ?
    C23 C24 C29 . . 121.56(19) ?
    C25 C24 C29 . . 119.39(18) ?
    C26 C25 C24 . . 121.22(18) ?
    C26 C25 H25 . . 119.4 ?
    C24 C25 H25 . . 119.4 ?
    C25 C26 C27 . . 120.78(19) ?
    C25 C26 H26 . . 119.6 ?
    C27 C26 H26 . . 119.6 ?
    C28 C27 C26 . . 123.67(18) ?
    C28 C27 C22 . . 118.16(17) ?
    C26 C27 C22 . . 118.17(18) ?
    C20 C28 C27 . . 120.84(17) ?
    C20 C28 H28 . . 119.6 ?
    C27 C28 H28 . . 119.6 ?
    C24 C29 H29A . . 109.5 ?
    C24 C29 H29B . . 109.5 ?
    H29A C29 H29B . . 109.5 ?
    C24 C29 H29C . . 109.5 ?
    H29A C29 H29C . . 109.5 ?
    H29B C29 H29C . . 109.5 ?
    C31 C30 O2 . . 109.7(4) ?
    C31 C30 H30A . . 109.7 ?
    O2 C30 H30A . . 109.7 ?
    C31 C30 H30B . . 109.7 ?
    O2 C30 H30B . . 109.7 ?
    H30A C30 H30B . . 108.2 ?
    C30 C31 H31A . . 109.5 ?
    C30 C31 H31B . . 109.5 ?
    H31A C31 H31B . . 109.5 ?
    C30 C31 H31C . . 109.5 ?
    H31A C31 H31C . . 109.5 ?
    H31B C31 H31C . . 109.5 ?
    C30' O2' H2O' . . 109.5 ?
    O2' C30' C31' . . 123.1(5) ?
    O2' C30' H30C . . 106.5 ?
    C31' C30' H30C . . 106.5 ?
    O2' C30' H30D . . 106.5 ?
    C31' C30' H30D . . 106.5 ?
    H30C C30' H30D . . 106.5 ?
    C30' C31' H31D . . 109.5 ?
    C30' C31' H31E . . 109.5 ?
    H31D C31' H31E . . 109.5 ?
    C30' C31' H31F . . 109.5 ?
    H31D C31' H31F . . 109.5 ?
    H31E C31' H31F . . 109.5 ?
loop_
    _geom_torsion_atom_site_label_1
    _geom_torsion_atom_site_label_2
    _geom_torsion_atom_site_label_3
    _geom_torsion_atom_site_label_4
    _geom_torsion_site_symmetry_1
    _geom_torsion_site_symmetry_2
    _geom_torsion_site_symmetry_3
    _geom_torsion_site_symmetry_4
    _geom_torsion
    _geom_torsion_publ_flag
    C9 N1 C1 C2 . . . . 179.21(16) ?
    C9 N1 C1 C6 . . . . -2.3(3) ?
    N1 C1 C2 C3 . . . . 178.39(16) ?
    C6 C1 C2 C3 . . . . -0.1(3) ?
    C1 C2 C3 C4 . . . . 1.3(3) ?
    C2 C3 C4 C5 . . . . -0.3(3) ?
    C2 C3 C4 Cl1 . . . . 179.79(14) ?
    C3 C4 C5 C6 . . . . -1.9(3) ?
    Cl1 C4 C5 C6 . . . . 177.96(13) ?
    C4 C5 C6 C1 . . . . 3.1(3) ?
    C4 C5 C6 C7 . . . . -176.86(16) ?
    N1 C1 C6 C5 . . . . 179.47(16) ?
    C2 C1 C6 C5 . . . . -2.1(3) ?
    N1 C1 C6 C7 . . . . -0.6(3) ?
    C2 C1 C6 C7 . . . . 177.86(16) ?
    C5 C6 C7 C8 . . . . -176.93(16) ?
    C1 C6 C7 C8 . . . . 3.1(2) ?
    C5 C6 C7 C11 . . . . 4.8(3) ?
    C1 C6 C7 C11 . . . . -175.13(15) ?
    C6 C7 C8 C9 . . . . -2.9(2) ?
    C11 C7 C8 C9 . . . . 175.35(15) ?
    C6 C7 C8 C17 . . . . 177.79(15) ?
    C11 C7 C8 C17 . . . . -4.0(3) ?
    C1 N1 C9 C8 . . . . 2.6(3) ?
    C1 N1 C9 C10 . . . . 179.90(15) ?
    C7 C8 C9 N1 . . . . 0.0(3) ?
    C17 C8 C9 N1 . . . . 179.33(16) ?
    C7 C8 C9 C10 . . . . -177.14(16) ?
    C17 C8 C9 C10 . . . . 2.2(2) ?
    C8 C7 C11 C16 . . . . 54.5(2) ?
    C6 C7 C11 C16 . . . . -127.30(18) ?
    C8 C7 C11 C12 . . . . -121.2(2) ?
    C6 C7 C11 C12 . . . . 57.0(2) ?
    C16 C11 C12 C13 . . . . -0.9(3) ?
    C7 C11 C12 C13 . . . . 174.99(19) ?
    C11 C12 C13 C14 . . . . 0.5(3) ?
    C12 C13 C14 C15 . . . . -0.2(3) ?
    C13 C14 C15 C16 . . . . 0.2(3) ?
    C14 C15 C16 C11 . . . . -0.5(3) ?
    C12 C11 C16 C15 . . . . 0.9(3) ?
    C7 C11 C16 C15 . . . . -174.92(17) ?
    C7 C8 C17 O1 . . . . -125.81(19) ?
    C9 C8 C17 O1 . . . . 54.8(2) ?
    C7 C8 C17 C18 . . . . 56.8(2) ?
    C9 C8 C17 C18 . . . . -122.50(18) ?
    O1 C17 C18 C19 . . . . -4.1(3) ?
    C8 C17 C18 C19 . . . . 173.13(17) ?
    C17 C18 C19 C20 . . . . 178.62(16) ?
    C18 C19 C20 C28 . . . . -36.6(3) ?
    C18 C19 C20 C21 . . . . 144.44(19) ?
    C22 N2 C21 C20 . . . . -1.2(3) ?
    C22 N2 C21 Cl2 . . . . 179.98(12) ?
    C28 C20 C21 N2 . . . . 2.1(3) ?
    C19 C20 C21 N2 . . . . -178.84(17) ?
    C28 C20 C21 Cl2 . . . . -179.09(13) ?
    C19 C20 C21 Cl2 . . . . -0.1(2) ?
    C21 N2 C22 C23 . . . . 179.24(16) ?
    C21 N2 C22 C27 . . . . -0.7(3) ?
    N2 C22 C23 C24 . . . . 179.13(16) ?
    C27 C22 C23 C24 . . . . -0.9(3) ?
    C22 C23 C24 C25 . . . . -0.5(3) ?
    C22 C23 C24 C29 . . . . 180.00(17) ?
    C23 C24 C25 C26 . . . . 1.2(3) ?
    C29 C24 C25 C26 . . . . -179.23(19) ?
    C24 C25 C26 C27 . . . . -0.6(3) ?
    C25 C26 C27 C28 . . . . 179.13(18) ?
    C25 C26 C27 C22 . . . . -0.8(3) ?
    N2 C22 C27 C28 . . . . 1.6(3) ?
    C23 C22 C27 C28 . . . . -178.40(16) ?
    N2 C22 C27 C26 . . . . -178.53(16) ?
    C23 C22 C27 C26 . . . . 1.5(3) ?
    C21 C20 C28 C27 . . . . -1.1(3) ?
    C19 C20 C28 C27 . . . . 179.88(16) ?
    C26 C27 C28 C20 . . . . 179.54(18) ?
    C22 C27 C28 C20 . . . . -0.6(3) ?
loop_
    _geom_hbond_atom_site_label_D
    _geom_hbond_atom_site_label_H
    _geom_hbond_atom_site_label_A
    _geom_hbond_site_symmetry_A
    _geom_hbond_distance_DH
    _geom_hbond_distance_HA
    _geom_hbond_distance_DA
    _geom_hbond_angle_DHA
    C15 H15 N2 1_455 0.95 2.55 3.335(2) 140
    C25 H25 O1 1_565 0.95 2.45 3.394(3) 170
    C26 H26 Cl1 2_666 0.95 2.75 3.654(2) 159
