# Supplementary material for: (2E)-3-(2-Chloro-7-methyl­quinolin-3-yl)-1-(6-chloro-2-methyl-4-phenyl­quinolin-3-yl)prop-2-en-1-one ethanol monosolvate
Source: Acta Crystallogr Sect E Struct Rep Online. 2013 Aug 14;69(Pt 9):o1414–5. doi: 10.1107/S1600536813022022 (PMC3884470; doi:10.1107/S1600536813022022)
Supplement: Supplementary file 2 [file e-69-o1414-Isup2.hkl]

#
# h,k,l, Fc-squared, Fo-squared, sigma(Fo-squared) and status flag
#
data_I
_shelx_title ' P-1'
_shelx_refln_list_code          4
_shelx_F_calc_maximum      121.54
_exptl_crystal_F_000       552.00
_reflns_d_resolution_high  0.7932
 
loop_
 _symmetry_equiv_pos_as_xyz
 'x, y, z'
 '-x, -y, -z'
 
_cell_length_a     9.1621
_cell_length_b    11.3598
_cell_length_c    13.1879
_cell_angle_alpha  74.017
_cell_angle_beta   85.995
_cell_angle_gamma  77.683
 
_shelx_F_squared_multiplier     1.000
 
loop_
 _refln_index_h
 _refln_index_k
 _refln_index_l
 _refln_F_squared_calc
 _refln_F_squared_meas
 _refln_F_squared_sigma
 _refln_observed_status
   1   0   0      650.01      574.32     10.29 o
   2   0   0       21.23       23.47      1.22 o
   3   0   0     5529.10     5925.26     71.92 o
   4   0   0       19.63       28.55      1.47 o
   5   0   0      898.31      887.64     37.08 o
   6   0   0      526.79      600.34     16.45 o
   7   0   0        5.03        3.51      0.83 o
   8   0   0      304.91      336.55      9.11 o
   9   0   0      160.55      183.33      8.97 o
  10   0   0       84.42       84.59      3.31 o
  11   0   0       43.59       32.86      2.55 o
 -11   1   0        0.10       -0.12      0.62 o
 -10   1   0       45.37       51.76      3.87 o
  -9   1   0        2.98        0.20      1.56 o
  -8   1   0       28.95       31.33      2.22 o
  -7   1   0      647.58      665.95     14.72 o
  -6   1   0      204.78      232.52      9.15 o
  -5   1   0     2530.94     2898.84     41.96 o
  -4   1   0       23.11       62.75      2.70 o
  -3   1   0     1507.51     1735.32     22.73 o
  -2   1   0     2218.35     2309.28     28.75 o
  -1   1   0      643.46      580.81     31.69 o
   1   1   0      504.36      382.84      5.15 o
   2   1   0       56.42       48.81      1.51 o
   3   1   0       75.12       67.05      1.57 o
   4   1   0     1647.48     1800.96     27.04 o
   5   1   0       47.69       91.59      6.32 o
   6   1   0     1642.46     1699.86     35.66 o
   7   1   0      123.24      144.49      5.19 o
   8   1   0      174.36      179.67      6.18 o
   9   1   0       93.17      111.40      4.57 o
  10   1   0      131.79      141.37      6.30 o
  11   1   0        1.84        2.78      1.05 o
 -10   2   0        4.15        6.18      1.44 o
  -9   2   0        9.46        8.49      2.10 o
  -8   2   0        7.73        7.16      1.18 o
  -7   2   0      196.56      220.59      4.89 o
  -6   2   0      294.58      244.94      9.49 o
  -5   2   0      207.16      187.97      6.25 o
  -4   2   0        6.29        7.25      0.93 o
  -3   2   0     3186.55     3218.41     40.66 o
  -2   2   0     1617.12     1723.41     22.27 o
  -1   2   0       63.40       50.31      2.17 o
   0   2   0      838.34      726.33     24.59 o
   1   2   0       82.19       46.21      1.97 o
   2   2   0     5646.36     5266.49     63.52 o
   3   2   0     4509.94     4607.15     66.01 o
   4   2   0        0.32        0.65      0.29 o
   5   2   0      942.07      901.70     20.59 o
   6   2   0      854.99      817.64     20.35 o
   7   2   0       31.45       29.70      2.29 o
   8   2   0      109.50      100.00      4.44 o
   9   2   0      111.88      124.75      6.94 o
  10   2   0       45.00       61.83      4.19 o
  11   2   0      459.03      375.82     10.95 o
 -10   3   0        2.18        0.67      0.96 o
  -9   3   0       10.34       11.38      2.44 o
  -8   3   0        2.33        3.76      1.34 o
  -7   3   0        2.04        2.87      0.98 o
  -6   3   0        2.75        2.25      0.69 o
  -5   3   0      114.85      109.72      3.88 o
  -4   3   0      732.54      806.52     13.09 o
  -3   3   0       93.39      132.10      3.61 o
  -2   3   0        5.79        3.18      0.97 o
  -1   3   0      377.77      365.56      8.67 o
   0   3   0     4272.93     3978.61     48.45 o
   1   3   0      161.40      174.80      4.44 o
   2   3   0     1430.53     1386.20     14.80 o
   3   3   0     1319.78     1250.07     16.96 o
   4   3   0      233.81      190.21      4.13 o
   5   3   0      219.09      232.83      8.24 o
   6   3   0     1012.99     1053.40     24.55 o
   7   3   0      415.28      385.20      7.35 o
   8   3   0       20.18       19.47      2.02 o
   9   3   0      105.66      105.59      6.42 o
  10   3   0      202.43      227.90      6.29 o
  11   3   0       51.01       59.34      4.49 o
 -10   4   0        3.89        3.37      0.81 o
  -9   4   0       49.85       48.80      4.16 o
  -8   4   0       46.38       47.90      3.37 o
  -7   4   0      566.15      592.26     13.77 o
  -6   4   0      121.75      105.53      3.76 o
  -5   4   0      499.49      571.44     15.52 o
  -4   4   0        1.78        7.87      1.77 o
  -3   4   0     1160.77     1327.84     15.38 o
  -2   4   0     1271.26     1435.07     19.88 o
  -1   4   0      632.40      606.24     13.67 o
   0   4   0      172.78      147.22      3.34 o
   1   4   0     1019.73      963.22     13.32 o
   2   4   0      377.90      366.09      5.66 o
   3   4   0     1366.97     1365.03     18.76 o
   4   4   0     1515.44     1480.82     26.94 o
   5   4   0      895.57      828.50     19.54 o
   6   4   0        1.91       -0.24      0.81 o
   7   4   0      314.50      326.28      6.63 o
   8   4   0       70.05       67.57      5.23 o
   9   4   0        4.36        6.99      2.02 o
  10   4   0       37.52       37.51      2.83 o
  11   4   0       84.48       90.16      4.39 o
  -9   5   0        2.92        4.95      1.70 o
  -8   5   0        1.25        1.16      1.14 o
  -7   5   0      345.58      374.29     10.22 o
  -6   5   0     1325.79     1322.49     23.37 o
  -5   5   0       86.21       77.80      3.48 o
  -4   5   0       90.15       80.71      4.93 o
  -3   5   0      661.64      820.73     13.29 o
  -2   5   0      613.07      680.66      9.15 o
  -1   5   0      248.34      309.17      8.57 o
   0   5   0     1254.63     1411.65     29.94 o
   1   5   0       93.21       71.56      2.33 o
   2   5   0      171.33      195.18      4.34 o
   3   5   0       16.98       53.38     18.67 o
   4   5   0      352.80      360.16      9.20 o
   5   5   0      322.48      325.30     10.43 o
   6   5   0      233.88      228.59      9.06 o
   7   5   0     1506.25     1464.46     25.09 o
   8   5   0     1008.59     1038.59     26.21 o
   9   5   0      385.70      418.74      9.87 o
  10   5   0      156.82      156.88      4.95 o
  11   5   0      447.88      414.86      9.40 o
  -9   6   0        2.21        2.38      0.77 o
  -8   6   0       60.62       67.02      3.26 o
  -7   6   0       20.74       20.13      2.23 o
  -6   6   0      170.74      183.00      8.57 o
  -5   6   0      156.15      155.09      6.09 o
  -4   6   0       13.35       17.11      1.52 o
  -3   6   0      224.08      243.15      6.18 o
  -2   6   0       18.34       21.72      1.39 o
  -1   6   0       75.20       80.99      2.52 o
   0   6   0      373.04      407.02      7.66 o
   1   6   0      320.89      354.17      6.79 o
   2   6   0     1299.45     1344.55     19.09 o
   3   6   0      161.80      168.04      6.73 o
   4   6   0        7.96       16.57      2.03 o
   5   6   0      199.51      186.99      7.63 o
   6   6   0        5.78        5.31      0.72 o
   7   6   0       53.88       67.91      2.89 o
   8   6   0      156.45      160.38      5.78 o
   9   6   0       27.30       29.46      2.38 o
  10   6   0      101.56      112.40      3.92 o
  11   6   0        2.27        1.84      0.70 o
  -8   7   0       26.09       27.89      1.54 o
  -7   7   0       13.40       14.23      1.63 o
  -6   7   0       58.65       63.12      3.68 o
  -5   7   0        2.53        3.82      1.26 o
  -4   7   0      222.41      225.50      7.15 o
  -3   7   0      165.91      143.72      7.54 o
  -2   7   0       32.49       30.68      3.04 o
  -1   7   0      156.84      135.53      6.50 o
   0   7   0      106.40      120.30      6.04 o
   1   7   0       64.29       87.65      5.08 o
   2   7   0      489.44      504.85     14.43 o
   3   7   0       13.74       13.38      2.04 o
   4   7   0       32.58       28.81      2.94 o
   5   7   0      108.80       93.50      3.95 o
   6   7   0        0.69        0.07      0.97 o
   7   7   0      251.61      259.95      6.19 o
   8   7   0       66.88       58.46      3.36 o
   9   7   0       62.53       70.64      3.37 o
  10   7   0        5.53        7.55      1.29 o
  -7   8   0       20.90       20.90      1.42 o
  -6   8   0       66.63       65.30      3.19 o
  -5   8   0       86.69       86.49      4.06 o
  -4   8   0      402.19      392.91     10.05 o
  -3   8   0      138.70      124.26      7.15 o
  -2   8   0        7.97        7.58      1.71 o
  -1   8   0      119.19      121.44      6.61 o
   0   8   0       49.75       46.30      4.01 o
   1   8   0        1.50        2.82      1.21 o
   2   8   0       65.66       96.88      5.84 o
   3   8   0      311.36      292.72     10.87 o
   4   8   0       10.35       15.68      1.22 o
   5   8   0        5.04        7.97      1.13 o
   6   8   0        1.55        1.88      0.81 o
   7   8   0       90.67      101.60      4.46 o
   8   8   0       29.30       33.40      2.43 o
   9   8   0       14.16       15.59      2.36 o
  10   8   0        3.28        2.83      1.04 o
  -7   9   0       26.29       16.88      1.46 o
  -6   9   0      130.07      129.46      9.07 o
  -5   9   0      228.38      204.73      8.19 o
  -4   9   0       42.35       46.12      2.95 o
  -3   9   0      475.35      438.72     18.50 o
  -1   9   0      245.39      244.24     10.00 o
   0   9   0     1220.00     1158.37     18.38 o
   1   9   0      707.92      690.27     13.60 o
   2   9   0       74.23       81.08      3.23 o
   3   9   0      221.67      223.79      8.34 o
   4   9   0        0.07        6.79      1.71 o
   5   9   0      225.95      191.83      6.80 o
   6   9   0        0.46        0.65      1.00 o
   7   9   0       20.79       18.88      2.87 o
   8   9   0      195.44      208.10      8.84 o
   9   9   0       42.59       44.44      3.37 o
  10   9   0        7.07        9.55      1.20 o
  -6  10   0        8.99        4.62      0.89 o
  -5  10   0       56.74       67.47      4.33 o
  -4  10   0       91.80      107.22      5.04 o
  -3  10   0       72.57       72.35      7.09 o
  -2  10   0       36.08       34.60      3.06 o
  -1  10   0       16.78       24.89      3.61 o
   0  10   0       50.50       46.64      2.35 o
   1  10   0      331.44      319.48      6.71 o
   2  10   0        8.27       11.09      1.24 o
   3  10   0        1.46        2.85      1.06 o
   4  10   0      154.66      114.18      5.22 o
   5  10   0      564.57      540.89     12.38 o
   6  10   0       73.66       64.94      3.80 o
   7  10   0      163.49      149.11      7.21 o
   8  10   0        5.87        7.41      1.73 o
   9  10   0       45.83       37.89      2.62 o
  -4  11   0      460.83      428.12     55.06 o
  -3  11   0      163.18      168.22      7.98 o
  -2  11   0        0.32       -0.49      1.81 o
  -1  11   0      279.44      286.05      8.51 o
   0  11   0       15.29       18.68      1.76 o
   1  11   0       94.50       81.99      2.98 o
   2  11   0      185.44      182.14      5.36 o
   3  11   0      144.16      141.40      4.60 o
   4  11   0      102.43       93.60      4.55 o
   5  11   0      346.87      357.41      9.15 o
   6  11   0      543.51      497.62     27.67 o
   7  11   0      292.79      275.04     32.24 o
   8  11   0        6.20        4.98      1.19 o
  -3  12   0       89.41       75.58      4.98 o
  -2  12   0      138.52      133.69      4.27 o
  -1  12   0        3.74        1.67      0.86 o
   0  12   0      141.08      135.63      4.94 o
   1  12   0      426.97      401.32      7.54 o
   2  12   0        9.84        9.23      1.14 o
   3  12   0      175.74      169.60      4.50 o
   4  12   0       37.41       41.27      2.64 o
   5  12   0        9.48       10.02      1.37 o
   6  12   0      250.37      238.95     19.92 o
   7  12   0      321.19      325.35      8.68 o
  -1  13   0      193.56      197.29      6.53 o
   0  13   0       28.52       27.53      2.61 o
   1  13   0      502.48      432.43     11.19 o
   2  13   0      310.69      324.88      6.94 o
   3  13   0        0.52        1.12      0.92 o
   4  13   0       33.98       25.41      3.72 o
   5  13   0       19.54       18.68      1.99 o
  -5 -13   1        0.20       -0.25      0.52 o
  -4 -13   1        3.48        4.16      1.05 o
  -3 -13   1        5.49       10.67      1.61 o
  -2 -13   1        0.92        0.84      0.60 o
  -1 -13   1       13.30       14.26      1.76 o
   0 -13   1       66.39       66.24      3.56 o
  -6 -12   1        0.08        0.49      0.53 o
  -5 -12   1       16.27       17.21      2.11 o
  -4 -12   1        2.48        2.59      0.87 o
  -3 -12   1        8.69       12.67      1.15 o
  -2 -12   1        3.83        3.90      0.95 o
  -1 -12   1        3.05        4.04      0.79 o
   0 -12   1        8.36       12.34      1.57 o
   1 -12   1       56.10       54.46      2.81 o
   2 -12   1       98.09      102.00      4.07 o
   3 -12   1       53.39       52.14      2.66 o
  -8 -11   1      250.10      253.52      7.09 o
  -7 -11   1      192.99      179.06     21.81 o
  -6 -11   1      128.19      122.92      9.31 o
  -5 -11   1        6.61        5.18      1.17 o
  -4 -11   1       36.01       32.15      2.55 o
  -3 -11   1       16.10       10.54      1.49 o
  -2 -11   1       14.92       10.33      1.11 o
  -1 -11   1       65.05       45.29      2.63 o
   0 -11   1       29.83       22.43      1.84 o
   1 -11   1       10.36        6.57      1.49 o
   2 -11   1        6.28        4.17      1.32 o
   3 -11   1       32.19       39.40      4.15 o
   4 -11   1       16.59       12.49      1.69 o
  -9 -10   1        0.09        2.13      0.77 o
  -8 -10   1       27.10       31.91      2.86 o
  -7 -10   1       48.62       41.45      2.99 o
  -6 -10   1       43.16       45.97      3.19 o
  -5 -10   1        3.64        5.70      1.33 o
  -4 -10   1      130.28      125.33      5.34 o
  -3 -10   1       70.80       59.85      2.54 o
  -2 -10   1      112.49      121.99      3.76 o
  -1 -10   1      334.97      329.37      6.54 o
   0 -10   1      218.55      227.23      6.31 o
   1 -10   1      507.01      471.15     12.10 o
   2 -10   1        0.13        0.94      1.07 o
   3 -10   1        8.75        7.52      1.46 o
   4 -10   1        0.63       -0.41      0.69 o
   5 -10   1        1.88        2.54      1.26 o
  -9  -9   1      174.59      213.49      7.58 o
  -8  -9   1       36.28       35.75      3.44 o
  -7  -9   1      281.39      311.61     11.64 o
  -6  -9   1      260.26      315.56      8.63 o
  -5  -9   1     1551.85     1427.49     19.30 o
  -4  -9   1      240.32      234.03      5.90 o
  -3  -9   1      374.13      351.07      8.03 o
  -2  -9   1       34.99       41.79      1.91 o
  -1  -9   1      532.56      539.67     10.11 o
   0  -9   1      105.94       76.01      3.59 o
   1  -9   1      233.00      256.45      8.59 o
   2  -9   1       30.84       32.95      4.42 o
   3  -9   1       13.61       11.97      2.75 o
   4  -9   1       65.87       69.79      5.26 o
   5  -9   1      168.79      174.60      5.24 o
   6  -9   1       51.87       58.91      3.74 o
 -10  -8   1      202.67      215.22      6.87 o
  -9  -8   1        5.50        3.31      1.31 o
  -8  -8   1      132.27      150.07      7.69 o
  -7  -8   1       97.11       92.02      4.26 o
  -6  -8   1        0.30        1.04      0.70 o
  -5  -8   1      324.54      343.38      7.31 o
  -4  -8   1       55.99       53.07      2.23 o
  -3  -8   1        2.80        2.46      0.82 o
  -2  -8   1      101.42       95.48      6.42 o
  -1  -8   1        0.78        1.17      1.01 o
   0  -8   1        0.34        2.64      2.59 o
   1  -8   1      409.92      385.03     13.07 o
   2  -8   1       24.60       30.23      2.58 o
   3  -8   1       79.25       79.85      6.36 o
   4  -8   1        2.78        2.20      1.47 o
   5  -8   1       45.30       47.09      4.09 o
   6  -8   1       17.33       20.73      2.52 o
   7  -8   1       79.13       67.80      3.64 o
 -10  -7   1      125.80      131.95      5.74 o
  -9  -7   1      233.27      249.24      9.80 o
  -8  -7   1        0.13       -0.72      1.38 o
  -7  -7   1      134.51      135.26      5.19 o
  -6  -7   1      210.58      221.21      8.70 o
  -5  -7   1      119.15      117.27      3.80 o
  -4  -7   1      496.88      479.45     13.99 o
  -3  -7   1      279.45      297.43     10.42 o
  -2  -7   1       89.51       91.36      5.31 o
  -1  -7   1      325.79      332.43     11.10 o
   0  -7   1      238.17      223.13      8.78 o
   1  -7   1      526.67      583.30     16.17 o
   2  -7   1       78.16       71.10      3.43 o
   3  -7   1      224.26      215.82      5.51 o
   4  -7   1      172.33      150.25      5.72 o
   5  -7   1       49.06       48.83      3.22 o
   6  -7   1        0.35        0.00      0.96 o
   7  -7   1        0.09        0.34      0.91 o
   8  -7   1        3.22        4.03      0.65 o
 -11  -6   1      632.00      531.42     11.60 o
 -10  -6   1      155.68      157.14      6.76 o
  -9  -6   1        0.64        2.21      0.98 o
  -8  -6   1      320.86      320.06      6.71 o
  -7  -6   1       92.15      100.05      3.51 o
  -6  -6   1      636.23      666.08     10.69 o
  -5  -6   1     1084.64     1011.11     23.21 o
  -4  -6   1       49.07       39.11      3.11 o
  -3  -6   1      783.54      759.21     12.60 o
  -2  -6   1     1420.28     1401.16     30.79 o
  -1  -6   1       24.15       25.52      1.65 o
   0  -6   1      326.79      308.18      9.17 o
   1  -6   1      297.70      251.61      7.35 o
   2  -6   1       38.74       41.66      1.98 o
   3  -6   1      565.87      568.57      9.10 o
   4  -6   1        7.37        6.36      1.07 o
   5  -6   1       39.11       43.48      3.16 o
   6  -6   1      154.06      152.82      6.07 o
   7  -6   1        3.11        3.69      1.20 o
   8  -6   1       11.72       11.76      1.94 o
 -11  -5   1       73.43       50.78      2.78 o
 -10  -5   1      370.50      440.26      9.01 o
  -9  -5   1       68.89       67.49      3.54 o
  -8  -5   1      295.00      327.56      8.27 o
  -7  -5   1     3229.93     3172.39     35.73 o
  -6  -5   1       53.83       42.29      3.69 o
  -5  -5   1     1743.76     1716.93     35.21 o
  -4  -5   1     2232.18     2186.65     47.94 o
  -3  -5   1      505.08      477.67      7.49 o
  -2  -5   1     2269.99     2350.66     60.82 o
  -1  -5   1      215.11      322.73      8.71 o
   0  -5   1     4010.40     4195.01     52.72 o
   1  -5   1       83.61       57.23      2.47 o
   2  -5   1      426.62      380.65     11.11 o
   3  -5   1     1047.90     1156.54     25.78 o
   4  -5   1      199.18      229.20      9.06 o
   5  -5   1       61.50       51.70      4.12 o
   6  -5   1      178.08      180.04      6.76 o
   7  -5   1        8.67       10.12      1.74 o
   8  -5   1        0.46       -1.26      1.69 o
   9  -5   1       59.84       52.19      8.47 o
 -11  -4   1      216.75      216.73     15.64 o
 -10  -4   1       35.96       52.62      2.83 o
  -9  -4   1      524.04      598.59     17.88 o
  -8  -4   1      122.52      129.64      7.49 o
  -7  -4   1      108.34      106.34      3.56 o
  -6  -4   1        2.43        4.81      1.36 o
  -5  -4   1      421.07      359.15     11.08 o
  -4  -4   1      174.09      168.00      4.14 o
  -3  -4   1      136.04      115.35      2.62 o
  -2  -4   1     1743.11     1713.14     22.51 o
  -1  -4   1      524.91      534.81     11.94 o
   0  -4   1     7849.74     7338.85     89.06 o
   1  -4   1      559.73      536.19     12.66 o
   2  -4   1      149.67      174.30      4.03 o
   3  -4   1     3294.83     3260.10     60.34 o
   4  -4   1      378.68      432.22     12.68 o
   5  -4   1      200.03      211.33      8.56 o
   6  -4   1     3538.78     3789.15     69.81 o
   7  -4   1      104.52      103.33      5.21 o
   8  -4   1      378.29      421.24     10.60 o
   9  -4   1        0.43        0.52      1.12 o
 -11  -3   1       11.94        7.29      0.85 o
 -10  -3   1       67.12       71.20      4.75 o
  -9  -3   1        0.26       -0.43      1.31 o
  -8  -3   1       47.26       52.62      3.26 o
  -7  -3   1      494.72      516.65     12.99 o
  -6  -3   1      319.34      290.00     10.57 o
  -5  -3   1      114.40       90.40      4.91 o
  -4  -3   1      558.10      508.83      8.27 o
  -3  -3   1        3.21        2.04      0.40 o
  -2  -3   1      988.18     1005.19     13.84 o
  -1  -3   1     5179.76     4524.27     44.84 o
   0  -3   1     2296.69     2215.73     28.09 o
   1  -3   1     1705.86     1552.77     29.10 o
   2  -3   1      474.65      495.69      7.95 o
   3  -3   1      319.92      326.75      6.32 o
   4  -3   1     1016.08      983.11     15.17 o
   5  -3   1        6.64        8.99      1.69 o
   6  -3   1      597.33      643.66     14.60 o
   7  -3   1      231.36      250.86     10.28 o
   8  -3   1        5.19        5.49      1.47 o
   9  -3   1      151.07      155.01      7.94 o
  10  -3   1       11.86       12.53      1.18 o
 -11  -2   1       22.66       17.92      1.23 o
 -10  -2   1        4.40        4.58      1.41 o
  -9  -2   1        7.10        5.46      1.77 o
  -8  -2   1       30.54       29.52      3.46 o
  -7  -2   1      202.47      189.55      6.08 o
  -6  -2   1       64.47       51.88      4.08 o
  -5  -2   1      227.28      276.90      9.35 o
  -4  -2   1      444.03      475.51     12.10 o
  -3  -2   1     3278.82     2817.23     35.14 o
  -2  -2   1      719.31      700.02      9.99 o
  -1  -2   1     2172.41     2231.29     22.35 o
   0  -2   1     9606.00     8535.36    175.75 o
   1  -2   1      662.89      639.72     20.59 o
   2  -2   1      454.49      408.95     11.07 o
   3  -2   1      767.55      880.82     12.91 o
   4  -2   1      357.67      476.79     12.67 o
   5  -2   1      347.62      353.04      7.51 o
   6  -2   1      604.89      668.80     17.74 o
   7  -2   1       19.35       19.62      1.74 o
   8  -2   1      193.69      220.99      7.58 o
   9  -2   1        7.60        6.39      2.08 o
  10  -2   1       34.56       37.64      2.29 o
 -11  -1   1      419.29      332.66     11.60 o
 -10  -1   1       54.34       61.62      4.25 o
  -9  -1   1       10.69       14.62      2.91 o
  -8  -1   1        1.62        0.23      1.27 o
  -7  -1   1       65.81       66.96      3.53 o
  -6  -1   1      387.98      386.66     12.56 o
  -5  -1   1     1160.51     1286.78     27.62 o
  -4  -1   1     4646.90     5061.48     62.00 o
  -3  -1   1      452.00      407.38      8.03 o
  -2  -1   1       67.18       82.61      1.72 o
  -1  -1   1      165.65      215.72      4.75 o
   0  -1   1     1749.93     1919.93     32.97 o
   1  -1   1     1414.86     1327.89     31.24 o
   2  -1   1      882.22      939.58     12.65 o
   3  -1   1      242.14      198.50      4.15 o
   4  -1   1      298.79      332.40      6.45 o
   5  -1   1      303.07      293.96      6.50 o
   6  -1   1      762.08      776.36     13.35 o
   7  -1   1       93.18      105.81      3.21 o
   8  -1   1      100.17      107.94      7.32 o
   9  -1   1      106.62      126.64      7.54 o
  10  -1   1       20.53       16.44      2.32 o
  11  -1   1        0.68        0.18      0.61 o
 -11   0   1        0.36        0.42      0.61 o
 -10   0   1      146.15      137.83     14.70 o
  -9   0   1       13.87       11.34      1.95 o
  -8   0   1        3.55        5.46      1.37 o
  -7   0   1      262.95      256.25      5.16 o
  -6   0   1      194.89      276.78     10.39 o
  -5   0   1      320.90      393.86     11.81 o
  -4   0   1     1495.87     1711.82     22.79 o
  -3   0   1      813.31      884.10     12.23 o
  -2   0   1       27.33       63.65      1.82 o
  -1   0   1       78.02       44.96      1.04 o
   0   0   1       49.58       15.30      0.69 o
   1   0   1     3226.32     3545.98     86.17 o
   2   0   1     5326.01     5359.39     56.31 o
   3   0   1     5418.73     5479.26     66.71 o
   4   0   1     1349.75     1405.94     19.42 o
   5   0   1     1631.19     1782.13     44.48 o
   6   0   1      547.38      723.81     12.46 o
   7   0   1       57.21       48.34      2.11 o
   8   0   1      345.92      367.11     13.99 o
   9   0   1      107.83      120.95      4.65 o
  10   0   1      373.00      404.77     12.51 o
  11   0   1       90.49       98.25      4.48 o
 -11   1   1       15.54       12.81      1.41 o
 -10   1   1       15.58       15.59      1.42 o
  -9   1   1        0.33       -0.40      0.99 o
  -8   1   1       69.10       76.01      3.34 o
  -7   1   1        2.93        5.84      0.89 o
  -6   1   1      117.00      103.72      6.09 o
  -5   1   1      109.47      150.34      4.10 o
  -4   1   1        3.73        5.70      0.74 o
  -3   1   1      569.81      607.41      9.21 o
  -2   1   1     7332.58     8101.44    119.56 o
  -1   1   1      145.47      224.71      9.53 o
   1   1   1       76.34       43.22      1.53 o
   3   1   1       11.01       12.34      4.31 o
   4   1   1      189.23      169.27      3.96 o
   5   1   1       22.15       15.47      3.83 o
   6   1   1      159.94      182.85      7.60 o
   7   1   1     1398.08     1457.24     24.59 o
   8   1   1        3.59        1.38      2.46 o
   9   1   1       70.35       69.89      8.31 o
  10   1   1      124.06      137.47      4.27 o
  11   1   1       16.74       19.75      2.11 o
 -10   2   1      188.04      152.29      9.34 o
  -9   2   1       74.40       78.19      5.80 o
  -8   2   1      102.85      104.00      3.95 o
  -7   2   1      100.30      115.85      3.51 o
  -6   2   1      227.12      196.05      8.74 o
  -5   2   1      187.17      184.18      4.93 o
  -4   2   1      162.45      157.94      4.16 o
  -3   2   1       23.21       24.68      0.89 o
  -2   2   1       95.11       85.91      2.28 o
  -1   2   1     3274.84     3016.06     39.21 o
   0   2   1     1856.75     1561.31     27.67 o
   1   2   1     2361.42     2011.68     35.30 o
   2   2   1     4190.19     4133.89     70.89 o
   3   2   1      105.47      115.97      2.72 o
   4   2   1       41.37       48.83      4.50 o
   5   2   1      187.64      191.81      4.67 o
   6   2   1       97.16      106.12      5.66 o
   7   2   1      668.61      767.62     16.51 o
   8   2   1      383.70      413.62     13.42 o
   9   2   1       24.41       32.53      3.35 o
  10   2   1       63.35       67.89      4.14 o
  11   2   1      133.70      132.02      5.53 o
 -10   3   1        0.21       -0.04      0.70 o
  -9   3   1        1.13        0.56      1.01 o
  -8   3   1      176.31      184.23      5.25 o
  -7   3   1       42.93       38.30      2.83 o
  -6   3   1      325.07      333.05     10.72 o
  -5   3   1       78.43      111.58      5.62 o
  -4   3   1      124.60      163.18      4.52 o
  -3   3   1      740.69      776.76      9.49 o
  -2   3   1       61.45       69.75      2.03 o
  -1   3   1      182.69      190.26      3.72 o
   0   3   1      220.58      177.71      3.15 o
   1   3   1      665.79      593.86      8.18 o
   2   3   1     5754.73     5603.39     67.97 o
   3   3   1       17.91       27.28      1.35 o
   4   3   1      829.00      851.02     12.84 o
   5   3   1       26.46       23.84      2.39 o
   6   3   1      213.98      190.67      7.94 o
   7   3   1       45.26       45.51      2.24 o
   8   3   1      168.28      168.90      8.03 o
   9   3   1      543.65      581.10     16.82 o
  10   3   1       25.42       21.61      1.85 o
  11   3   1       29.98       29.09      1.72 o
 -10   4   1      258.20      251.22      7.27 o
  -9   4   1       23.16       23.01      2.95 o
  -8   4   1       61.14       64.42      3.92 o
  -7   4   1     1248.97     1229.66     27.67 o
  -6   4   1      748.17      725.52     17.65 o
  -5   4   1      533.98      554.65     14.47 o
  -4   4   1      935.01      921.27     14.97 o
  -3   4   1       33.62       18.00      1.05 o
  -2   4   1       71.51       61.90      1.86 o
  -1   4   1       39.26       33.72      2.95 o
   0   4   1      115.30       94.20      4.20 o
   1   4   1        2.00        4.92      0.50 o
   2   4   1        0.58        1.03      0.67 o
   3   4   1      514.03      507.36     15.53 o
   4   4   1     2570.98     2631.91     34.21 o
   5   4   1       21.34       20.18      2.29 o
   6   4   1      117.49      117.69      6.10 o
   7   4   1      548.74      498.01     20.47 o
   8   4   1      217.89      215.58      9.39 o
   9   4   1       36.79       40.99      2.78 o
  10   4   1       15.23       14.56      1.52 o
  11   4   1        0.75        1.19      0.57 o
  -9   5   1      239.93      242.57      8.71 o
  -8   5   1        0.95        2.09      1.16 o
  -7   5   1      522.80      559.67     13.07 o
  -6   5   1      238.01      230.21      7.83 o
  -5   5   1      213.30      207.54      6.41 o
  -4   5   1      266.75      291.87      7.08 o
  -3   5   1      860.79      916.92     11.81 o
  -2   5   1        0.41        1.36      0.58 o
  -1   5   1      546.47      596.37     10.02 o
   0   5   1      325.65      326.32      5.82 o
   1   5   1       31.61       32.78      1.35 o
   2   5   1      132.52      155.60      3.94 o
   3   5   1     2650.54     2656.85     49.19 o
   4   5   1       75.70       69.73      2.74 o
   5   5   1      183.83      176.45      7.19 o
   6   5   1      221.77      224.89      8.87 o
   7   5   1      522.43      499.30      8.58 o
   8   5   1      168.30      165.97      8.23 o
   9   5   1      124.18      124.72      4.92 o
  10   5   1       22.66       25.07      1.96 o
  11   5   1      170.65      168.31     12.84 o
  -9   6   1        2.70        2.73      0.88 o
  -8   6   1      210.63      211.74      6.19 o
  -7   6   1       46.54       37.68      2.98 o
  -6   6   1        0.28        0.77      1.10 o
  -5   6   1      328.21      334.08     11.85 o
  -4   6   1     1817.14     1722.70     38.37 o
  -3   6   1       46.14       75.38      4.83 o
  -2   6   1      397.24      383.04      7.83 o
  -1   6   1      706.35      764.21     17.89 o
   0   6   1      560.06      565.59     14.33 o
   1   6   1      619.27      631.32     15.58 o
   2   6   1     1738.71     1893.94     37.31 o
   3   6   1      216.65      204.57      7.55 o
   4   6   1       42.51       32.81      2.84 o
   6   6   1       22.66       25.63      1.44 o
   7   6   1       65.00       79.72      3.13 o
   8   6   1      206.65      202.46      7.32 o
   9   6   1        6.55        9.74      1.55 o
  10   6   1        0.12        0.20      0.73 o
  11   6   1       48.30       41.72      2.38 o
  -8   7   1        0.13       -0.13      0.73 o
  -7   7   1      135.75      146.08      5.22 o
  -6   7   1      419.60      408.23     10.38 o
  -5   7   1        9.74        8.69      2.01 o
  -4   7   1     1674.55     1538.94     25.25 o
  -3   7   1      843.22      771.34     21.05 o
  -2   7   1      188.83      192.57      7.75 o
  -1   7   1      385.29      363.20     11.45 o
   0   7   1      628.16      610.82     16.13 o
   1   7   1      619.16      691.89     17.76 o
   2   7   1     1338.89     1325.83     28.77 o
   3   7   1      168.29      169.97      7.33 o
   4   7   1       16.53       22.25      2.62 o
   6   7   1      122.22      134.60      4.09 o
   7   7   1      238.91      232.73      7.08 o
   8   7   1      157.78      148.63      5.51 o
   9   7   1        9.25        9.77      1.42 o
  10   7   1        8.48        4.62      0.88 o
  -7   8   1      104.45      106.39      7.33 o
  -6   8   1       51.18       51.33      2.99 o
  -5   8   1      167.09      147.75      5.61 o
  -4   8   1       43.60       35.97      4.13 o
  -3   8   1      476.54      443.29     15.09 o
  -2   8   1      293.99      304.80     14.23 o
  -1   8   1      419.77      444.65     13.89 o
   0   8   1      108.82      112.60      6.25 o
   1   8   1        3.25        5.08      1.53 o
   2   8   1       28.11       38.20      3.63 o
   3   8   1      321.99      284.04     10.60 o
   4   8   1        7.32       12.16      1.23 o
   5   8   1        3.24        4.25      0.79 o
   6   8   1      397.45      376.76      7.70 o
   7   8   1      340.33      352.22      9.06 o
   8   8   1        0.85        0.70      0.86 o
   9   8   1       38.14       38.34      2.40 o
  10   8   1        0.14        0.09      1.10 o
  -7   9   1      122.84      101.52      3.92 o
  -6   9   1       84.55       87.90      4.69 o
  -5   9   1       31.18       31.28      3.35 o
  -4   9   1      108.47      107.25      4.69 o
  -3   9   1      368.15      356.19     12.96 o
  -2   9   1      174.90      167.86      8.18 o
  -1   9   1      607.79      575.01     43.56 o
   0   9   1      584.01      611.82     17.47 o
   1   9   1     3157.03     2998.46     67.88 o
   2   9   1      598.47      617.73     21.82 o
   3   9   1       10.79       15.18      1.43 o
   4   9   1     1136.73     1106.97     13.82 o
   5   9   1      800.94      856.62     16.10 o
   6   9   1        5.54        5.24      1.04 o
   7   9   1       52.55       61.64      3.42 o
   8   9   1       91.56      107.22      4.20 o
   9   9   1       28.27       33.53      2.14 o
  10   9   1       78.81       76.23      3.39 o
  -6  10   1       37.72       35.67      2.38 o
  -5  10   1       83.82       86.46      6.38 o
  -4  10   1      234.66      240.21      6.73 o
  -3  10   1       10.38       11.75      1.61 o
  -1  10   1      138.19      146.18      8.53 o
   0  10   1       48.67       43.90      2.57 o
   1  10   1      871.95      901.19     16.97 o
   2  10   1      234.18      238.63      7.84 o
   3  10   1      107.12      102.37      4.05 o
   4  10   1      198.87      175.67      6.66 o
   5  10   1      110.77       89.49      4.63 o
   6  10   1       36.84       36.33      2.22 o
   7  10   1        4.41        4.81      1.80 o
   8  10   1      216.79      223.76      8.55 o
   9  10   1        9.57       11.18      1.61 o
  -5  11   1        6.62        5.61      0.98 o
  -4  11   1       28.38       32.68      2.06 o
  -3  11   1       41.76       37.49      2.53 o
  -2  11   1      290.25      296.77      9.93 o
  -1  11   1       34.61       35.52      2.94 o
   0  11   1        1.18        0.27      1.00 o
   1  11   1      371.18      351.84      6.70 o
   2  11   1      147.99      146.99      4.93 o
   3  11   1      184.13      170.25      5.20 o
   4  11   1      358.06      367.16      9.86 o
   5  11   1       98.19       92.96      6.03 o
   6  11   1      108.89      108.00      6.35 o
   7  11   1     1330.85     1247.02     94.81 o
   8  11   1      181.73      184.89      6.71 o
  -3  12   1      172.22      176.65      4.35 o
  -2  12   1       93.33      102.96      3.81 o
  -1  12   1       10.09       11.22      2.21 o
   0  12   1       71.03       69.77      2.75 o
   1  12   1       25.94       21.23      1.67 o
   2  12   1      291.16      255.25      6.05 o
   3  12   1      107.05      124.08      3.97 o
   4  12   1       67.10       63.19      3.50 o
   5  12   1       38.35       40.74      6.41 o
   6  12   1       74.40       71.96      6.79 o
   7  12   1      167.36      157.03      5.91 o
  -1  13   1        4.60        6.89      1.37 o
   0  13   1       32.74       35.48      3.17 o
   1  13   1       55.95       65.75      2.80 o
   2  13   1        0.26        0.89      0.73 o
   3  13   1        0.32        1.47      2.15 o
   4  13   1      306.41      308.34      6.81 o
   5  13   1        2.55        1.43      0.63 o
   6  13   1       37.38       31.99      5.55 o
  -4 -13   2        1.71        0.26      0.54 o
  -3 -13   2      137.01      141.36      4.93 o
  -6 -12   2        8.80       10.62      1.32 o
  -5 -12   2       44.77       47.74      3.40 o
  -4 -12   2       66.27       65.59      4.47 o
  -3 -12   2        9.55        8.79      1.87 o
  -2 -12   2       33.25       34.22      2.27 o
  -1 -12   2        0.15        2.09      0.76 o
   0 -12   2        0.27       -0.04      0.74 o
   1 -12   2       41.37       46.83      2.41 o
   2 -12   2        0.13        0.87      0.53 o
  -7 -11   2       70.47       65.21      3.32 o
  -6 -11   2      270.20      253.46     10.98 o
  -5 -11   2      168.69      179.88      9.38 o
  -4 -11   2       19.94       28.26      2.21 o
  -3 -11   2       14.34       12.62      1.71 o
  -2 -11   2       46.30       32.46      2.13 o
  -1 -11   2       99.71      115.69      4.37 o
   0 -11   2      158.87      143.02      4.31 o
   1 -11   2        4.24        3.62      2.03 o
   2 -11   2       12.70        8.07      1.33 o
   3 -11   2       63.65       68.36      2.91 o
   4 -11   2       42.07       44.96      2.66 o
  -8 -10   2       14.45       10.56      1.53 o
  -7 -10   2      393.70      377.35     19.63 o
  -6 -10   2       31.41       38.94      2.59 o
  -5 -10   2     1479.06     1429.72     23.26 o
  -4 -10   2      164.80      174.73      6.16 o
  -3 -10   2      205.49      212.97      5.63 o
  -2 -10   2      170.23      171.61      5.41 o
  -1 -10   2        1.41        1.09      1.01 o
   0 -10   2       86.24       92.56      3.85 o
   1 -10   2       77.50       56.76      3.88 o
   2 -10   2       96.84       86.84      4.53 o
   3 -10   2       12.21       12.66      1.69 o
   4 -10   2        4.65       10.55      1.31 o
   5 -10   2        0.10       -0.54      0.54 o
  -9  -9   2      181.06      197.05      6.72 o
  -8  -9   2       27.63       28.15      2.88 o
  -7  -9   2      291.05      308.46     11.16 o
  -6  -9   2       43.41       47.84      2.47 o
  -5  -9   2      670.24      732.53     11.85 o
  -4  -9   2     1219.06     1215.78     16.95 o
  -3  -9   2      468.01      473.62      6.90 o
  -2  -9   2      137.45      146.53      5.09 o
  -1  -9   2      510.24      485.24      9.86 o
   0  -9   2      178.93      221.78      6.26 o
   1  -9   2     2395.29     2357.29     36.84 o
   2  -9   2       70.69       67.46      4.29 o
   3  -9   2        9.29        8.78      1.68 o
   4  -9   2      588.95      555.36     19.02 o
   5  -9   2        1.12        1.90      1.28 o
   6  -9   2      152.57      130.27      5.12 o
 -10  -8   2        1.37        3.59      0.87 o
  -9  -8   2      122.35      144.00      6.40 o
  -8  -8   2      145.76      151.15      7.46 o
  -7  -8   2       17.29       17.13      1.92 o
  -6  -8   2      271.58      266.70      6.26 o
  -5  -8   2       10.46        7.77      1.17 o
  -4  -8   2       13.60       14.03      1.47 o
  -3  -8   2      499.31      445.97      9.02 o
  -2  -8   2      270.81      277.19      7.03 o
  -1  -8   2       62.53       60.61      2.57 o
   0  -8   2      375.58      365.83      6.82 o
   1  -8   2      314.07      347.44      7.76 o
   2  -8   2       44.19       57.24      5.55 o
   3  -8   2       56.32       73.42      6.05 o
   4  -8   2      164.25      148.06      7.98 o
   5  -8   2       23.27       22.62      2.75 o
   6  -8   2      142.61      163.45      7.29 o
   7  -8   2        0.00        1.10      0.47 o
 -10  -7   2       79.81      104.46      4.79 o
  -9  -7   2        7.89        8.84      2.01 o
  -8  -7   2       26.11       29.86      2.78 o
  -7  -7   2      235.79      231.26      7.02 o
  -6  -7   2        3.84        8.02      1.13 o
  -5  -7   2      331.12      339.03      7.04 o
  -4  -7   2      153.38      142.18      3.97 o
  -3  -7   2      128.81      120.73      6.29 o
  -2  -7   2      174.39      167.53      7.59 o
  -1  -7   2      566.23      520.36     15.18 o
   0  -7   2       23.58       30.67      3.22 o
   1  -7   2      317.21      339.47     11.71 o
   2  -7   2      144.48      139.28      4.25 o
   3  -7   2        7.99        5.65      0.97 o
   4  -7   2      538.83      544.06     11.89 o
   5  -7   2       23.08       16.36      2.83 o
   6  -7   2       78.27       67.93      3.41 o
   7  -7   2      192.18      194.31      5.12 o
   8  -7   2        5.24        3.34      0.87 o
 -10  -6   2        2.31        2.34      1.20 o
  -9  -6   2       82.67       90.81      5.79 o
  -8  -6   2      151.01      161.74      5.59 o
  -7  -6   2        2.45        2.54      1.02 o
  -6  -6   2      266.62      240.00      5.91 o
  -5  -6   2      346.76      363.61      8.70 o
  -4  -6   2        7.41        9.87      1.57 o
  -3  -6   2      251.68      244.96      9.29 o
  -2  -6   2        0.54        9.45      1.15 o
  -1  -6   2      969.17      973.62     21.75 o
   0  -6   2      785.21      725.85     13.78 o
   1  -6   2      236.16      240.23      6.22 o
   2  -6   2     1062.78     1017.75     17.03 o
   3  -6   2      478.44      443.10      9.99 o
   4  -6   2        0.28       -0.02      0.83 o
   5  -6   2      102.38      111.74      4.94 o
   6  -6   2      271.09      284.25      8.24 o
   7  -6   2        3.30        4.84      1.15 o
   8  -6   2       72.84       71.53      3.03 o
 -11  -5   2      611.69      518.80     11.70 o
 -10  -5   2      253.85      288.18      9.96 o
  -9  -5   2       33.65       40.31      4.09 o
  -8  -5   2        5.27        6.30      2.07 o
  -7  -5   2       52.73       46.11      2.94 o
  -6  -5   2      193.97      182.93      4.71 o
  -5  -5   2      107.06       65.95      4.24 o
  -4  -5   2     1190.75     1194.79     51.03 o
  -3  -5   2      301.65      290.01      7.04 o
  -2  -5   2     2373.59     2437.19     46.09 o
  -1  -5   2      360.26      333.19      9.65 o
   0  -5   2       80.94       99.50      3.28 o
   1  -5   2     1583.55     1470.22     21.41 o
   2  -5   2      244.41      251.86      6.41 o
   3  -5   2      424.93      467.40     13.75 o
   4  -5   2      473.63      454.96     14.14 o
   5  -5   2        7.36        8.27      1.63 o
   6  -5   2     1016.18     1122.37     45.21 o
   7  -5   2      173.97      183.87      6.56 o
   8  -5   2      315.42      312.11     11.37 o
   9  -5   2      120.19       91.01     11.67 o
 -11  -4   2      143.21      142.50      5.07 o
 -10  -4   2       78.48       67.12      3.01 o
  -9  -4   2       76.44       69.30      5.35 o
  -8  -4   2      251.73      242.42     10.10 o
  -7  -4   2       20.42       24.20      1.47 o
  -6  -4   2      106.57       97.55      5.75 o
  -5  -4   2      636.75      622.62     16.20 o
  -4  -4   2       37.96       32.30      2.56 o
  -3  -4   2       10.51       12.89      1.22 o
  -2  -4   2     1608.84     1663.75     22.20 o
  -1  -4   2      147.33      121.53      3.18 o
   0  -4   2      171.39      185.70      4.34 o
   1  -4   2     1161.57     1304.05     18.77 o
   2  -4   2        6.78        5.19      1.35 o
   3  -4   2       77.19       62.47      4.03 o
   4  -4   2       50.21       43.74      3.65 o
   5  -4   2     1711.33     1770.63     22.17 o
   6  -4   2       39.04       41.04      3.19 o
   7  -4   2       41.47       50.22      3.58 o
   8  -4   2      165.21      177.49      9.14 o
   9  -4   2       84.31       75.08      3.57 o
 -11  -3   2        0.59        0.08      0.79 o
 -10  -3   2       51.18       45.71      3.87 o
  -9  -3   2      100.43      117.62      7.08 o
  -8  -3   2      107.61      119.03      4.97 o
  -7  -3   2      113.39      105.17      4.68 o
  -6  -3   2       72.05       68.30      4.83 o
  -5  -3   2       91.73      110.49      5.67 o
  -4  -3   2       14.90       20.31      2.09 o
  -3  -3   2        8.51       12.10      1.26 o
  -2  -3   2     1327.42     1184.22     16.24 o
  -1  -3   2       82.35       71.32      1.54 o
   0  -3   2       47.97       39.99      1.63 o
   1  -3   2      374.18      389.83      5.83 o
   2  -3   2     2917.12     3053.23     40.24 o
   3  -3   2      249.34      205.48      7.31 o
   4  -3   2      718.90      702.70     17.72 o
   5  -3   2      101.10       96.11      5.47 o
   6  -3   2        3.06        3.22      0.88 o
   7  -3   2      794.31      873.74     17.51 o
   8  -3   2      256.96      295.17     12.56 o
   9  -3   2      304.41      334.86     12.13 o
  10  -3   2       52.87       50.84      2.83 o
 -11  -2   2        2.24        1.58      1.11 o
 -10  -2   2      212.26      230.34      9.01 o
  -9  -2   2        1.09        1.24      1.53 o
  -8  -2   2      205.80      211.21      9.50 o
  -7  -2   2      258.76      274.81      9.36 o
  -6  -2   2      404.38      455.98     14.10 o
  -5  -2   2      301.21      302.76     10.03 o
  -4  -2   2      109.58      130.99      5.46 o
  -3  -2   2      795.68      851.59      9.99 o
  -2  -2   2      470.55      482.42      7.61 o
  -1  -2   2     1006.21      868.60      9.38 o
   0  -2   2      198.94      181.73      4.40 o
   1  -2   2      816.48      712.96     50.84 o
   2  -2   2     4445.48     4624.77     83.11 o
   3  -2   2      337.65      388.87     11.04 o
   4  -2   2       19.29       14.32      1.78 o
   5  -2   2      116.54      124.72      6.05 o
   6  -2   2        7.07       11.37      3.28 o
   7  -2   2      460.32      513.01     12.39 o
   8  -2   2      758.18      894.79     25.38 o
   9  -2   2       18.33       24.35      3.28 o
  10  -2   2       27.03       28.88      1.95 o
 -11  -1   2       35.08       22.96      4.41 o
 -10  -1   2        0.17        1.54      1.21 o
  -9  -1   2      146.03      157.39      6.56 o
  -8  -1   2      150.41      167.23      8.52 o
  -7  -1   2      532.32      539.97     23.54 o
  -6  -1   2       81.48       76.58      5.19 o
  -5  -1   2        4.37       11.20      1.92 o
  -4  -1   2       47.26       56.50      3.64 o
  -3  -1   2     1641.83     1657.54     87.71 o
  -2  -1   2      482.12      591.40     12.40 o
  -1  -1   2     2104.60     1945.54     29.67 o
   0  -1   2     1416.18     1282.95     22.81 o
   1  -1   2       61.55       44.55      1.05 o
   2  -1   2     3718.43     3572.76     43.78 o
   3  -1   2      274.15      309.65      5.66 o
   4  -1   2      962.36     1026.72     28.45 o
   5  -1   2      344.91      375.14      7.70 o
   6  -1   2        1.58        3.66      0.84 o
   7  -1   2      174.90      196.35      8.16 o
   8  -1   2      286.81      306.41     12.99 o
   9  -1   2      157.81      187.08      9.24 o
  10  -1   2       18.48       19.79      2.42 o
 -11   0   2       10.31        3.66      0.88 o
 -10   0   2      222.85      235.41      8.68 o
  -9   0   2      479.07      498.21     36.55 o
  -8   0   2      174.95      154.07      5.85 o
  -7   0   2      225.53      248.23      6.03 o
  -6   0   2      378.27      490.01     15.25 o
  -5   0   2      206.86      166.12      7.30 o
  -4   0   2     5301.21     5779.44    102.25 o
  -3   0   2      386.64      354.32      5.55 o
  -2   0   2     8863.17     8904.29    151.20 o
  -1   0   2     8825.92     8213.92    138.61 o
   0   0   2     1227.82     1120.10     26.52 o
   1   0   2     1465.87     1543.08     20.17 o
   2   0   2     9652.94    10060.99    119.82 o
   3   0   2        0.90        0.83      0.40 o
   4   0   2       25.40       29.13      1.57 o
   5   0   2      411.81      455.25     14.47 o
   6   0   2      163.89      207.11      5.57 o
   7   0   2       29.48       27.60      2.52 o
   8   0   2       69.36       70.98      5.82 o
   9   0   2      103.50      121.99      7.29 o
  10   0   2      270.10      289.64      8.16 o
  11   0   2       14.03       12.56      1.59 o
 -10   1   2        3.65        4.29      0.83 o
  -9   1   2      556.89      590.57     40.89 o
  -8   1   2      127.06      125.87      4.31 o
  -7   1   2       55.65       45.77      2.20 o
  -6   1   2      623.44      664.52     18.83 o
  -5   1   2      291.06      253.41      9.56 o
  -4   1   2      817.94     1069.71     15.34 o
  -3   1   2       29.63       23.77      4.44 o
  -2   1   2      360.04      433.26     20.71 o
  -1   1   2     1899.64     1737.62     30.17 o
   0   1   2       34.54       14.25      1.45 o
   1   1   2        2.51       11.38      0.95 o
   2   1   2     6108.67     6175.62     74.17 o
   3   1   2       14.98       15.66      0.93 o
   4   1   2      251.58      273.29      4.32 o
   5   1   2      236.70      281.57      6.18 o
   6   1   2      239.44      295.01      7.31 o
   7   1   2       41.80       51.25      2.98 o
   8   1   2      444.75      509.03     16.61 o
   9   1   2       33.24       39.41      4.06 o
  10   1   2       40.48       32.01      3.56 o
  11   1   2        1.19        0.93      0.84 o
 -10   2   2      150.80      141.46      4.03 o
  -9   2   2      187.22      177.20      7.60 o
  -8   2   2      168.20      165.82      5.04 o
  -7   2   2      751.31      741.67     10.58 o
  -6   2   2      165.49      126.50      7.19 o
  -5   2   2      311.08      327.21     11.42 o
  -4   2   2      889.85     1014.41     15.19 o
  -3   2   2      516.92      594.64      9.49 o
  -2   2   2     1445.25     1369.81     26.59 o
  -1   2   2      203.87      232.03      5.44 o
   0   2   2      109.47      144.38      3.99 o
   1   2   2     9717.34     8539.61    144.48 o
   2   2   2    13754.71    12443.11    209.73 o
   3   2   2       71.31       88.11      2.42 o
   4   2   2      387.16      390.47      6.78 o
   5   2   2      166.71      154.98      4.27 o
   6   2   2       98.89      107.35      3.73 o
   7   2   2       95.68      100.71      5.79 o
   8   2   2      438.31      485.50     24.31 o
   9   2   2      212.36      236.91      7.40 o
  10   2   2        2.05        1.38      1.31 o
  11   2   2        2.41        1.56      0.67 o
 -10   3   2       12.53        7.66      1.64 o
  -9   3   2      210.85      208.47      9.35 o
  -8   3   2      346.90      346.99     10.87 o
  -7   3   2      226.10      225.57      5.99 o
  -6   3   2      456.61      405.01      7.92 o
  -5   3   2      165.64      161.91      4.78 o
  -4   3   2     2007.77     2148.32     35.10 o
  -3   3   2     1759.70     1770.15     19.26 o
  -2   3   2       86.72      120.30      2.47 o
  -1   3   2     1216.29     1062.92     20.19 o
   0   3   2      338.17      370.70      8.57 o
   1   3   2        4.29        8.67      1.07 o
   3   3   2     1409.57     1336.04     26.17 o
   4   3   2      580.88      608.05      9.77 o
   5   3   2       13.90       25.15      2.43 o
   6   3   2      307.61      318.31     10.57 o
   7   3   2      111.91      111.54      6.18 o
   8   3   2       65.05       56.92      4.39 o
   9   3   2       45.27       50.37      4.01 o
  10   3   2        9.71        6.73      1.16 o
  11   3   2        1.12        0.63      0.68 o
 -10   4   2      201.30      172.38      5.51 o
  -9   4   2       38.46       29.25      3.24 o
  -8   4   2       17.72       21.41      1.71 o
  -7   4   2      367.86      365.08      7.85 o
  -6   4   2      546.34      538.62     13.21 o
  -5   4   2     1747.02     1704.63     73.80 o
  -4   4   2      159.52      154.63      4.69 o
  -3   4   2     3215.11     3317.39     34.74 o
  -2   4   2     1266.01     1282.64     18.62 o
  -1   4   2       38.85       61.40      2.94 o
   0   4   2      147.53      108.06      3.08 o
   1   4   2     1974.04     1974.42     36.57 o
   2   4   2      375.52      389.57      9.86 o
   3   4   2      888.63      933.69     13.81 o
   4   4   2      125.90      168.81      5.21 o
   5   4   2       24.80       28.90      2.69 o
   6   4   2      223.72      200.91      8.18 o
   7   4   2      152.77      164.53      5.39 o
   8   4   2       42.32       40.80      3.76 o
   9   4   2       88.11       87.52      4.02 o
  10   4   2      132.41      146.32      4.65 o
  11   4   2       12.00        9.48      1.40 o
  -9   5   2       38.63       37.63      3.22 o
  -8   5   2       72.32       68.33      3.76 o
  -7   5   2        3.74        3.59      1.52 o
  -6   5   2      150.03      147.14      6.16 o
  -5   5   2      159.63      163.03      4.88 o
  -4   5   2     1750.73     1569.90     34.13 o
  -3   5   2      788.75      826.05     20.24 o
  -2   5   2      168.11      220.15      6.94 o
  -1   5   2     2806.10     3018.08     54.76 o
   0   5   2      328.36      309.44      8.73 o
   1   5   2     1941.60     1874.10     35.85 o
   2   5   2      182.71      127.89      5.17 o
   3   5   2     1073.46     1285.41     26.46 o
   4   5   2     1341.62     1471.89     21.15 o
   5   5   2     2083.75     2091.98     41.75 o
   6   5   2       30.06       25.64      2.81 o
   7   5   2      777.78      758.62     14.17 o
   8   5   2      617.62      600.24     17.35 o
   9   5   2      382.98      413.29     11.46 o
  10   5   2       43.74       46.44      2.56 o
  11   5   2        8.81        7.19      1.34 o
  -9   6   2       41.74       45.15      2.79 o
  -8   6   2       95.51       88.63      3.85 o
  -7   6   2       22.04       25.26      2.49 o
  -6   6   2      163.20      166.06      6.56 o
  -5   6   2       69.32       64.20      5.55 o
  -4   6   2     1158.33     1102.21     18.35 o
  -3   6   2      324.58      312.09     10.87 o
  -2   6   2      951.16      934.51     15.11 o
  -1   6   2       25.49       24.55      2.37 o
   0   6   2      741.56      709.60     16.86 o
   1   6   2      406.65      446.54     12.30 o
   2   6   2     1337.44     1378.97     28.62 o
   3   6   2     1006.24      880.11     20.42 o
   4   6   2      347.97      398.97     11.76 o
   5   6   2       22.22       50.30      3.55 o
   6   6   2      137.81      131.11      4.74 o
   7   6   2      173.62      189.02      6.18 o
   8   6   2        4.13        6.90      3.43 o
   9   6   2      234.55      220.58      6.58 o
  10   6   2       11.40       10.86      1.27 o
  11   6   2       52.12       56.10      3.02 o
  -8   7   2        3.14        4.05      0.95 o
  -7   7   2      173.65      177.03      7.69 o
  -6   7   2        5.40        5.55      1.44 o
  -5   7   2        1.75        3.12      1.12 o
  -4   7   2      192.39      181.21      9.34 o
  -3   7   2       66.95       75.63      5.59 o
  -2   7   2      121.56      106.08      4.07 o
  -1   7   2      683.79      650.30     16.75 o
   0   7   2        8.09        7.28      1.64 o
   1   7   2     1263.06     1172.32     26.09 o
   2   7   2       12.16        6.38      1.57 o
   3   7   2        3.15        3.90      1.23 o
   4   7   2      310.04      256.20      9.54 o
   5   7   2       46.53       51.11      3.93 o
   6   7   2       78.47       87.35      4.02 o
   7   7   2      611.84      614.58     12.80 o
   8   7   2      245.40      261.01      7.55 o
   9   7   2      174.27      186.55      5.84 o
  10   7   2      199.36      196.08      5.17 o
  -7   8   2        1.01        1.66      0.68 o
  -6   8   2        8.34        6.52      1.32 o
  -5   8   2       95.66       98.25      4.67 o
  -4   8   2       83.97       72.96      4.04 o
  -3   8   2      359.50      320.07     12.64 o
  -2   8   2      618.04      639.08     22.67 o
  -1   8   2       83.77       78.18      5.08 o
   0   8   2      956.43      949.75     23.34 o
   1   8   2      436.79      454.85     14.16 o
   2   8   2       31.65       47.01      4.02 o
   3   8   2      377.77      399.89     13.13 o
   4   8   2      204.70      203.38      6.23 o
   5   8   2      218.66      203.82      5.18 o
   6   8   2      284.87      277.53      7.91 o
   7   8   2       44.18       47.02      3.12 o
   8   8   2      152.68      148.17      7.56 o
   9   8   2        3.66        5.47      1.17 o
  10   8   2        1.88       -0.45      1.00 o
  -7   9   2        1.77       -0.39      0.44 o
  -6   9   2       12.89       12.45      1.25 o
  -5   9   2        8.46        5.32      1.09 o
  -4   9   2        4.01       11.82      2.40 o
  -3   9   2      342.48      298.48     12.04 o
  -2   9   2      182.80      179.27      8.82 o
  -1   9   2      115.01      102.67      4.58 o
   0   9   2      365.31      381.60      9.43 o
   1   9   2     1044.00     1096.35     40.42 o
   2   9   2        4.48        4.33      0.93 o
   3   9   2     1075.09     1042.99     20.67 o
   4   9   2     2050.01     2064.09     25.30 o
   5   9   2       31.46       27.25      2.43 o
   6   9   2      668.29      582.02     10.38 o
   7   9   2       35.51       56.06      4.25 o
   8   9   2       53.52       49.80      4.43 o
   9   9   2       17.77       16.79      1.51 o
  10   9   2      104.96      128.57      4.51 o
  -6  10   2        2.84        2.68      0.72 o
  -5  10   2      109.15       92.16      4.81 o
  -4  10   2       38.64       27.21      2.14 o
  -3  10   2       15.04        9.54      2.10 o
  -2  10   2       39.22       33.98      3.64 o
  -1  10   2      577.94      567.60     12.07 o
   0  10   2        9.72        8.96      1.59 o
   1  10   2       23.37       27.84      3.51 o
   2  10   2        5.49        9.22      2.40 o
   3  10   2     1175.59     1137.12     19.86 o
   4  10   2       19.20       20.77      2.78 o
   5  10   2        2.31        3.26      0.92 o
   6  10   2      450.09      417.06      8.28 o
   7  10   2       31.90       24.34      2.12 o
   8  10   2      149.73      154.07      4.78 o
   9  10   2       74.70       57.98      7.39 o
  -5  11   2       26.23       21.97      1.90 o
  -4  11   2       11.36        8.93      0.85 o
  -3  11   2       15.24       17.33      1.76 o
  -2  11   2       96.20       98.66      4.61 o
  -1  11   2        4.60        8.85      2.30 o
   0  11   2       33.77       29.77      2.06 o
   1  11   2        1.65        0.68      1.03 o
   2  11   2       15.16       16.95      2.10 o
   3  11   2        0.68        1.32      1.35 o
   4  11   2       58.05       49.06      3.49 o
   5  11   2       23.83       28.04      2.00 o
   6  11   2      236.57      230.42      7.13 o
   7  11   2       85.34       78.65      3.37 o
   8  11   2       20.51       21.22      2.25 o
   9  11   2      130.18      117.76      4.08 o
  -3  12   2       20.75       17.64      1.35 o
  -2  12   2        3.10        1.09      0.81 o
  -1  12   2        6.67        4.71      1.08 o
   0  12   2      121.08      130.66      4.54 o
   1  12   2       57.01       48.05      2.56 o
   2  12   2        1.39        0.63      0.87 o
   3  12   2       55.45       52.16      3.60 o
   4  12   2        8.31        5.57      1.33 o
   5  12   2      141.89      151.57     14.59 o
   6  12   2       74.38       76.45      7.54 o
   7  12   2        1.11        2.34      1.05 o
   8  12   2      149.31      148.23      4.84 o
  -2  13   2      103.08      105.82      4.20 o
  -1  13   2       15.20       10.33      1.76 o
   0  13   2        5.62        7.30      1.69 o
   1  13   2        1.91        1.69      0.77 o
   2  13   2        0.05       -0.10      0.69 o
   3  13   2      113.97      102.48      3.87 o
   4  13   2       59.00       71.88      3.16 o
   5  13   2       84.21       88.66      6.79 o
   6  13   2        1.93        1.26      0.65 o
   3  14   2       68.81       58.76      2.94 o
   4  14   2       60.90       54.41      2.75 o
  -5 -12   3      324.90      296.62      8.61 o
  -4 -12   3        0.71        0.51      0.91 o
  -3 -12   3      115.51      126.52      5.83 o
  -2 -12   3       62.25       57.73      2.58 o
  -1 -12   3        1.29       -0.39      1.80 o
   0 -12   3      232.20      229.98      8.13 o
   1 -12   3       25.88       28.97      2.41 o
  -6 -11   3       80.50       77.30      4.22 o
  -5 -11   3      589.51      592.55     16.41 o
  -4 -11   3      143.28      141.43      4.69 o
  -3 -11   3        4.77        6.82      1.24 o
  -2 -11   3       78.36       80.38      3.95 o
  -1 -11   3       49.93       53.51      2.60 o
   0 -11   3       27.32       23.43      1.63 o
   1 -11   3      188.54      170.36      5.65 o
   2 -11   3      130.90      143.93      6.31 o
   3 -11   3        5.39        4.38      0.75 o
  -7 -10   3        0.05        1.79      1.03 o
  -6 -10   3       77.49       78.00      6.71 o
  -5 -10   3       94.88      102.41      4.19 o
  -4 -10   3       98.21      109.15      7.31 o
  -3 -10   3      705.96      658.92     19.22 o
  -2 -10   3        7.52        8.31      1.31 o
  -1 -10   3      232.17      235.93      6.34 o
   0 -10   3      598.03      587.83     10.67 o
   1 -10   3      290.07      309.61      9.14 o
   2 -10   3       55.98       55.88      3.46 o
   3 -10   3       88.70      107.56      5.26 o
   4 -10   3        0.56        0.23      0.40 o
  -9  -9   3      102.90      103.30      3.84 o
  -8  -9   3        2.31        3.69      1.24 o
  -7  -9   3        3.95        3.26      1.47 o
  -6  -9   3        4.29        2.79      0.93 o
  -5  -9   3      250.22      258.08      5.20 o
  -4  -9   3        1.20        1.12      0.81 o
  -3  -9   3      808.40      733.51     11.86 o
  -2  -9   3      177.93      159.60      5.24 o
  -1  -9   3       22.25       27.79      2.23 o
   0  -9   3      251.58      249.35      6.65 o
   1  -9   3      612.69      694.62     15.50 o
   2  -9   3       15.57       17.31      2.30 o
   3  -9   3       93.85       82.97      4.35 o
   4  -9   3      197.10      235.01      6.68 o
   5  -9   3       11.58       11.78      1.89 o
   6  -9   3      251.58      193.76      6.09 o
  -9  -8   3       46.97       52.64      3.41 o
  -8  -8   3        0.11        0.43      1.00 o
  -7  -8   3        1.62        2.11      0.96 o
  -6  -8   3        2.46        2.26      0.93 o
  -5  -8   3      295.07      289.83      6.58 o
  -4  -8   3       81.22       70.72      3.03 o
  -3  -8   3      322.50      325.94      5.47 o
  -2  -8   3       41.95       38.04      2.05 o
  -1  -8   3      233.64      212.44      7.14 o
   0  -8   3      121.68      121.77      3.75 o
   1  -8   3        2.34       18.00     15.80 o
   2  -8   3      843.22      798.74     16.79 o
   3  -8   3      344.64      311.02      9.28 o
   4  -8   3      114.79      127.42      5.26 o
   5  -8   3      314.89      352.92     12.52 o
   6  -8   3        4.43        3.44      1.14 o
   7  -8   3        0.43        0.33      0.56 o
 -10  -7   3       26.83       34.29      2.37 o
  -9  -7   3        2.32        0.63      0.90 o
  -8  -7   3        3.67        3.45      1.09 o
  -7  -7   3        0.06        0.38      0.96 o
  -6  -7   3        5.16        4.42      1.39 o
  -5  -7   3      245.30      235.11      5.76 o
  -4  -7   3      135.75      121.66      3.87 o
  -3  -7   3      203.82      185.94      5.69 o
  -2  -7   3      329.02      339.70      8.17 o
  -1  -7   3       85.68       90.96      3.87 o
   0  -7   3        1.15        0.98      0.78 o
   1  -7   3        7.79        7.61      0.98 o
   2  -7   3      159.79      167.01      4.22 o
   3  -7   3      422.12      420.26     15.51 o
   4  -7   3       78.67       75.28      5.70 o
   5  -7   3        0.06        0.81      1.18 o
   6  -7   3       46.53       55.09      4.27 o
   7  -7   3       65.43       56.92      2.53 o
 -10  -6   3      107.15       94.98      4.68 o
  -9  -6   3       66.29       82.20      5.31 o
  -8  -6   3       65.18       71.37      3.65 o
  -7  -6   3        0.60       -0.02      0.88 o
  -6  -6   3       14.46       14.27      1.71 o
  -5  -6   3      116.73      116.01      4.81 o
  -3  -6   3        1.81        2.88      0.86 o
  -2  -6   3      152.39      138.17      6.51 o
  -1  -6   3       40.41       49.56      3.77 o
   0  -6   3        0.27        0.42      0.65 o
   1  -6   3       12.78        8.16      2.02 o
   2  -6   3      528.07      558.90     30.79 o
   3  -6   3       39.21       33.51      2.11 o
   5  -6   3      243.28      220.25      6.87 o
   6  -6   3        1.30        4.64      2.69 o
   7  -6   3       12.13       16.68      1.58 o
   8  -6   3      210.29      181.23      6.88 o
 -10  -5   3       20.38       18.47      2.31 o
  -9  -5   3      106.60      107.47      6.45 o
  -8  -5   3      217.60      230.61      7.83 o
  -7  -5   3      284.54      289.21     11.15 o
  -6  -5   3     2534.84     2339.31     43.37 o
  -5  -5   3      675.31      650.40     16.63 o
  -4  -5   3      436.05      464.07      9.18 o
  -3  -5   3       49.95       49.72      3.27 o
  -2  -5   3      598.40      608.41     15.74 o
  -1  -5   3      262.77      267.44      5.99 o
   0  -5   3      411.48      396.61      8.01 o
   1  -5   3      320.29      338.22     12.74 o
   2  -5   3       32.57       47.91      2.72 o
   3  -5   3       13.12       13.99      1.61 o
   4  -5   3      408.69      439.79      8.48 o
   5  -5   3      570.85      640.86     13.42 o
   6  -5   3      258.25      267.97      8.09 o
   7  -5   3      101.36      114.21      7.13 o
   8  -5   3      351.66      376.84     14.74 o
 -11  -4   3        0.22        0.60      0.52 o
 -10  -4   3       28.12       24.55      2.71 o
  -9  -4   3      712.68      756.60     20.88 o
  -8  -4   3        5.58        4.38      0.88 o
  -7  -4   3       12.92       15.90      1.78 o
  -6  -4   3      379.88      354.69     11.58 o
  -5  -4   3        1.01        0.33      0.70 o
  -4  -4   3      697.95      639.14     15.45 o
  -3  -4   3     1140.15     1192.93     17.57 o
  -2  -4   3     2130.81     2047.00     27.06 o
  -1  -4   3      105.48      108.07      3.14 o
   0  -4   3       28.59       20.41      1.42 o
   1  -4   3      450.89      492.57      9.18 o
   2  -4   3       26.86       35.73      2.19 o
   3  -4   3       16.53       22.74      2.58 o
   4  -4   3      212.18      214.08      8.84 o
   5  -4   3      275.50      306.29      6.71 o
   6  -4   3        2.43        2.28      1.43 o
   7  -4   3      158.27      208.43     11.54 o
   8  -4   3     1260.95     1419.98     37.89 o
   9  -4   3       53.37       49.17      3.95 o
 -11  -3   3      232.46      220.28      6.51 o
 -10  -3   3       64.13       67.73      4.57 o
  -9  -3   3     1944.38     2185.27     66.55 o
  -8  -3   3      438.11      417.99     10.15 o
  -7  -3   3      138.22      142.60      3.64 o
  -6  -3   3      336.53      313.87     11.33 o
  -5  -3   3      598.05      608.28     16.37 o
  -4  -3   3      737.74      742.33     17.57 o
  -3  -3   3     2730.24     2560.66     45.43 o
  -2  -3   3      429.55      419.81      7.18 o
  -1  -3   3       52.09       56.33      1.89 o
   0  -3   3      214.92      176.12      7.89 o
   1  -3   3      158.71      160.41      4.14 o
   2  -3   3      332.13      435.07     11.57 o
   3  -3   3      320.68      405.72     11.78 o
   4  -3   3       34.46       30.06      3.02 o
   5  -3   3      173.32      173.59      7.96 o
   6  -3   3       23.16       24.44      1.90 o
   7  -3   3        8.84       14.37      2.07 o
   8  -3   3     1306.09     1390.88     33.71 o
   9  -3   3       94.04      103.53      4.01 o
 -11  -2   3       77.28       85.87      3.67 o
 -10  -2   3      117.26      128.01      6.49 o
  -9  -2   3      431.90      430.74     10.28 o
  -8  -2   3      216.04      245.16     10.41 o
  -7  -2   3      128.75      117.45     11.30 o
  -6  -2   3      125.58      127.68      6.86 o
  -5  -2   3     1625.41     1617.55     34.07 o
  -4  -2   3      546.41      506.81     13.43 o
  -3  -2   3     1463.82     1525.56     21.20 o
  -2  -2   3      503.47      455.63     18.93 o
  -1  -2   3     1211.31     1103.74     11.85 o
   0  -2   3     1997.65     1861.66     24.09 o
   1  -2   3       17.26       22.40      1.33 o
   2  -2   3     1083.99     1167.07     23.67 o
   3  -2   3      739.06      897.34     19.94 o
   4  -2   3     1298.66     1365.25     29.08 o
   5  -2   3      174.60      204.05      8.35 o
   6  -2   3       43.41       60.08      2.77 o
   7  -2   3       40.11       41.70      3.24 o
   8  -2   3      194.25      241.64     11.19 o
   9  -2   3       82.84      100.73      4.43 o
  10  -2   3        4.18        2.88      1.02 o
 -11  -1   3        1.41        3.41      0.77 o
 -10  -1   3       92.92       97.17      5.49 o
  -9  -1   3      859.55      888.21     16.51 o
  -8  -1   3       45.00       56.05      4.83 o
  -7  -1   3      340.87      345.78      9.13 o
  -6  -1   3     2220.45     2199.95     46.26 o
  -5  -1   3      846.57      962.34     22.91 o
  -4  -1   3       83.37       84.29      4.61 o
  -3  -1   3     1783.92     1635.67     22.48 o
  -2  -1   3       25.67       22.12      1.22 o
  -1  -1   3     2415.79     2191.99     26.77 o
   0  -1   3       54.92       39.14      0.94 o
   1  -1   3        2.00        3.02      0.73 o
   2  -1   3      271.25      290.17     12.66 o
   3  -1   3     1299.10     1274.79     26.30 o
   4  -1   3        6.36        5.06      0.74 o
   5  -1   3      105.45      110.18      5.64 o
   6  -1   3      257.23      263.88      9.84 o
   7  -1   3       64.01       71.90      6.93 o
   8  -1   3      322.82      338.60     13.56 o
   9  -1   3       45.06       48.09      4.60 o
  10  -1   3        6.73        4.20      1.39 o
 -10   0   3       88.15       98.59      5.36 o
  -9   0   3       77.58       71.47      5.31 o
  -8   0   3      461.82      435.92     15.10 o
  -7   0   3       54.68       44.94      3.10 o
  -6   0   3      204.64      216.31      9.56 o
  -5   0   3        6.55        7.20      1.65 o
  -4   0   3      572.90      597.13     15.39 o
  -3   0   3     1543.73     1665.70     32.47 o
  -2   0   3     5665.04     5216.19     63.86 o
  -1   0   3      318.44      313.24      5.18 o
   0   0   3     1393.49     1394.27     21.96 o
   2   0   3     9644.01     9155.72    109.39 o
   3   0   3      153.35      131.00      3.17 o
   4   0   3      169.57      130.97      3.62 o
   5   0   3     1292.94     1364.41     19.96 o
   6   0   3       42.05       47.30      2.50 o
   7   0   3       96.07       90.35      4.08 o
   8   0   3        8.97       11.61      2.53 o
   9   0   3       21.44       24.49      3.37 o
  10   0   3       38.20       38.92      3.70 o
  11   0   3       84.38       85.34      5.94 o
 -10   1   3       60.79       56.82      3.76 o
  -9   1   3        7.15        6.69      2.26 o
  -8   1   3       21.18       22.03      2.30 o
  -7   1   3      301.85      297.45      6.94 o
  -6   1   3      775.21      799.68     21.95 o
  -5   1   3      245.20      249.23      9.82 o
  -4   1   3     6887.26     7191.85    126.99 o
  -3   1   3      247.64      318.26      9.41 o
  -2   1   3     1950.88     1809.29     23.16 o
  -1   1   3     1722.70     1593.48     20.18 o
   0   1   3      398.09      357.84      5.41 o
   1   1   3     1377.41     1353.23     25.12 o
   3   1   3      632.57      724.80     10.57 o
   4   1   3      337.19      345.29      8.58 o
   5   1   3     1378.42     1366.63     19.95 o
   6   1   3       25.49       31.80      2.06 o
   7   1   3       39.95       42.23      2.66 o
   8   1   3       80.73      100.05      6.75 o
   9   1   3        5.61        5.72      1.86 o
  10   1   3        1.31        0.20      1.19 o
  11   1   3        0.14        1.51      0.95 o
 -10   2   3        3.57        2.49      1.03 o
  -9   2   3       53.81       38.66      2.63 o
  -8   2   3       45.12       45.99      2.58 o
  -7   2   3      169.63      184.53      5.29 o
  -6   2   3      558.97      547.33     17.39 o
  -5   2   3      140.73      128.56      6.98 o
  -4   2   3      394.95      403.80     12.45 o
  -3   2   3     1839.37     1841.07     36.55 o
  -2   2   3      896.40      983.54     13.76 o
  -1   2   3      591.03      676.81     13.44 o
   0   2   3       31.99       49.46      1.28 o
   1   2   3     1631.72     1564.26     20.64 o
   2   2   3     4137.99     4188.47     72.99 o
   3   2   3     1191.47     1221.98     16.73 o
   4   2   3       92.26       81.17      2.63 o
   5   2   3      349.70      387.00     11.46 o
   6   2   3       83.29       71.60      3.11 o
   7   2   3       12.16       11.95      1.50 o
   8   2   3      762.04      823.50     22.37 o
   9   2   3       19.62       25.40      3.24 o
  10   2   3       14.22       12.14      2.40 o
  11   2   3       26.19       28.20      1.70 o
 -10   3   3       39.20       32.73      2.55 o
  -9   3   3      192.07      183.38     14.75 o
  -8   3   3       26.25       23.94      1.88 o
  -7   3   3      214.50      196.86      5.58 o
  -6   3   3      155.42      165.15      4.23 o
  -5   3   3       26.35       29.85      3.37 o
  -4   3   3      146.15      122.71      6.44 o
  -3   3   3       10.89        6.63      1.54 o
  -2   3   3      351.90      281.64      6.93 o
  -1   3   3     1851.05     1936.57     35.16 o
   0   3   3       93.17      113.25      4.03 o
   1   3   3     1073.80      959.99     19.26 o
   2   3   3      327.15      364.19      9.28 o
   3   3   3       91.99       91.73      2.77 o
   4   3   3       10.92       27.75      1.59 o
   5   3   3      818.63      886.45     18.68 o
   6   3   3        0.94        0.81      0.57 o
   7   3   3      917.09      881.34     21.91 o
   8   3   3       15.02       13.74      2.37 o
   9   3   3       45.91       54.95      5.01 o
  10   3   3        1.91        2.18      1.40 o
  11   3   3       15.87       11.36      2.53 o
  -9   4   3        3.72        4.83      1.61 o
  -8   4   3        4.99        1.02      0.82 o
  -7   4   3       65.46       54.93      2.88 o
  -6   4   3       35.32       28.62      2.03 o
  -5   4   3      687.49      610.49     18.23 o
  -4   4   3      531.70      523.37     15.67 o
  -3   4   3       41.62       32.85      3.16 o
  -2   4   3     3164.75     3344.72     59.30 o
  -1   4   3     3867.92     3843.91     67.74 o
   0   4   3     1616.27     1627.50     30.88 o
   1   4   3      925.66      992.78     20.51 o
   2   4   3      519.17      470.09     11.72 o
   3   4   3     1917.71     1906.57     36.48 o
   4   4   3     3279.63     3588.07     45.94 o
   5   4   3      700.07      691.99     13.87 o
   6   4   3       60.89       44.18      3.61 o
   7   4   3       73.43       67.01      3.26 o
   8   4   3      257.01      282.66     12.19 o
   9   4   3       18.75       16.82      5.85 o
  10   4   3      107.14      112.33      4.41 o
  11   4   3       55.35       58.27      7.95 o
  -9   5   3        9.09       10.57      1.79 o
  -8   5   3       87.21       92.45      5.73 o
  -7   5   3        2.01        3.57      1.57 o
  -6   5   3      117.64      118.96      7.61 o
  -5   5   3      345.22      327.26      7.39 o
  -4   5   3       48.62       53.81      4.49 o
  -3   5   3       11.30       10.56      1.97 o
  -2   5   3       70.01       91.20      4.13 o
  -1   5   3     2960.64     3142.62     56.97 o
   0   5   3        9.33       14.40      1.65 o
   1   5   3      104.30       76.27      3.98 o
   2   5   3       10.37       23.03      2.24 o
   3   5   3       13.77       19.36      2.12 o
   4   5   3     2201.61     2066.77     40.27 o
   5   5   3      311.97      324.43      9.94 o
   6   5   3      124.42      113.11      6.08 o
   7   5   3      490.49      496.59      8.63 o
   8   5   3      494.57      524.82     15.91 o
   9   5   3     1192.46     1282.14     17.03 o
  10   5   3      211.62      208.32      4.51 o
  11   5   3        1.68        2.44      0.98 o
  -9   6   3       49.67       57.02      3.09 o
  -8   6   3        0.02        0.82      0.82 o
  -7   6   3       10.12        8.46      1.69 o
  -6   6   3       84.06       85.07      4.64 o
  -5   6   3       35.31       25.75      2.62 o
  -4   6   3      134.82      106.13      3.86 o
  -3   6   3       42.92       49.30      4.18 o
  -2   6   3        7.49        8.06      1.12 o
  -1   6   3      143.37      155.13      6.24 o
   0   6   3       26.27       23.16      2.34 o
   1   6   3      113.48      110.26      5.24 o
   2   6   3      649.83      630.03     15.89 o
   3   6   3     1007.16     1036.00     23.29 o
   4   6   3      107.97      126.76      6.03 o
   5   6   3      847.86      781.18     19.12 o
   6   6   3      647.04      650.74     12.53 o
   7   6   3       17.67       20.99      2.03 o
   8   6   3       59.58       60.18      4.72 o
   9   6   3      208.46      211.01      8.01 o
  10   6   3      210.85      237.21      5.85 o
  11   6   3      126.17      117.06      4.64 o
  -8   7   3       19.32       17.61      2.33 o
  -7   7   3        2.95        5.23      1.24 o
  -6   7   3        0.21        0.15      0.99 o
  -5   7   3       57.36       45.35      4.70 o
  -4   7   3      370.44      357.13     14.22 o
  -3   7   3       96.61       77.01      3.19 o
  -2   7   3      206.52      223.30      6.15 o
  -1   7   3       88.25       94.46      5.15 o
   0   7   3        0.57        0.37      0.95 o
   1   7   3      281.75      303.27     10.20 o
   2   7   3      142.51      149.48      6.96 o
   3   7   3     1039.32      991.51     23.56 o
   4   7   3      154.80      168.08      7.62 o
   5   7   3        5.18        7.47      1.72 o
   6   7   3      155.59      156.00      5.48 o
   7   7   3       26.01       22.50      2.15 o
   8   7   3       23.04       28.62      2.38 o
   9   7   3       55.05       43.96      6.26 o
  10   7   3       35.53       43.07      2.20 o
  -7   8   3      128.60      127.80      4.21 o
  -6   8   3      126.47      122.91      4.90 o
  -5   8   3        0.71        2.48      1.09 o
  -4   8   3       32.26       33.01      4.12 o
  -3   8   3       98.03      101.55      4.74 o
  -2   8   3     1331.89     1244.13     29.73 o
  -1   8   3      279.93      299.89     10.66 o
   0   8   3       87.03      109.26      6.11 o
   1   8   3        5.43        6.95      1.69 o
   2   8   3      275.86      300.10     11.08 o
   3   8   3       85.54      108.28      6.30 o
   4   8   3      206.15      223.45      5.38 o
   5   8   3      144.25      144.73      4.32 o
   6   8   3       13.75       10.39      1.58 o
   7   8   3      129.51      127.83      5.14 o
   8   8   3      129.91      138.84      5.18 o
   9   8   3      260.63      250.30      6.58 o
  10   8   3       19.73       15.24      1.23 o
  -7   9   3        5.99        6.56      1.10 o
  -6   9   3       73.80       76.33      3.15 o
  -5   9   3       13.15       11.99      2.48 o
  -4   9   3       11.68        5.90      1.25 o
  -3   9   3      456.41      417.51     14.94 o
  -2   9   3     1114.69     1043.35     26.83 o
  -1   9   3      456.95      457.11     10.81 o
   0   9   3      700.08      661.73     16.55 o
   1   9   3      170.17      174.35      7.45 o
   2   9   3      657.55      694.12     13.01 o
   3   9   3        3.73        5.59      1.32 o
   4   9   3       83.42       94.58      3.63 o
   5   9   3        2.29        4.16      1.28 o
   6   9   3      467.19      426.16      8.58 o
   7   9   3        0.71        4.16      1.17 o
   8   9   3       14.76       16.40      1.79 o
   9   9   3      421.76      417.11      8.51 o
  10   9   3        6.22        3.83      0.92 o
  -6  10   3       38.26       41.42      2.54 o
  -5  10   3       79.78       72.04      4.38 o
  -4  10   3      140.71      145.28      7.05 o
  -3  10   3       21.70       21.68      3.05 o
  -2  10   3      274.02      278.54     11.21 o
  -1  10   3      111.50      108.09      4.82 o
   0  10   3      650.30      630.67     20.25 o
   1  10   3      463.90      478.14     16.10 o
   2  10   3      101.16      101.42      6.68 o
   3  10   3       67.39       67.97      3.82 o
   4  10   3       27.03       33.07      2.73 o
   5  10   3        0.62        0.52      0.99 o
   6  10   3      238.19      196.70      5.41 o
   7  10   3       43.65       38.20      2.66 o
   8  10   3       19.85       17.30      2.13 o
   9  10   3      201.38      193.98      9.17 o
  -5  11   3      159.72      141.23      5.72 o
  -4  11   3       58.96       63.38      3.77 o
  -3  11   3       94.12       85.96      3.71 o
  -2  11   3       58.26       66.27      3.37 o
  -1  11   3      150.46      147.77      5.19 o
   0  11   3       78.74       78.81      4.19 o
   1  11   3       21.20       22.32      3.29 o
   2  11   3       74.05       76.52      5.89 o
   3  11   3      175.11      183.66      9.19 o
   4  11   3        9.49       10.23      1.75 o
   5  11   3      135.42      131.84      4.38 o
   6  11   3       60.31       62.70      3.91 o
   7  11   3       18.20       14.45      1.43 o
   8  11   3       12.56        8.97      1.06 o
   9  11   3        0.08        0.01      0.45 o
  -3  12   3        1.31        0.03      0.55 o
  -2  12   3      627.45      638.16     11.70 o
  -1  12   3       36.24       41.13      2.55 o
   0  12   3       57.45       49.70      4.01 o
   1  12   3      219.65      220.66      8.91 o
   2  12   3       99.75      101.45      5.28 o
   3  12   3        0.75        1.22      0.83 o
   4  12   3        7.35       12.07      1.81 o
   5  12   3        0.21        0.63      0.92 o
   6  12   3        0.47       -0.68      0.87 o
   7  12   3       47.38       50.87      3.39 o
   8  12   3        5.34        4.39      0.97 o
  -2  13   3      158.67      163.68      5.69 o
  -1  13   3      150.85      156.72      6.64 o
   0  13   3      132.08      115.25      6.14 o
   1  13   3        0.45        0.72      0.88 o
   2  13   3      303.81      299.22      7.29 o
   3  13   3      141.21      140.57      4.80 o
   4  13   3        1.23        2.46      0.95 o
   5  13   3       10.91        6.18      1.04 o
   6  13   3       18.79       19.01      2.85 o
   1  14   3      160.40      136.06      4.74 o
   2  14   3        3.86        2.51      0.63 o
   3  14   3       51.23       37.38      2.51 o
   4  14   3      353.65      336.92      8.88 o
  -4 -12   4       37.45       37.93      2.54 o
  -3 -12   4      162.56      163.69      5.88 o
  -2 -12   4       42.88       40.75      1.78 o
  -1 -12   4       17.89       17.56      1.84 o
   0 -12   4       11.02       10.16      1.38 o
  -6 -11   4        0.06       -0.67      0.67 o
  -5 -11   4        0.40        0.73      0.89 o
  -4 -11   4       50.92       44.35      2.59 o
  -3 -11   4        1.99        1.63      0.70 o
  -2 -11   4      116.61      115.55      4.34 o
  -1 -11   4        0.47        1.35      0.78 o
   0 -11   4       13.77       17.53      1.79 o
   1 -11   4       52.37       60.95      3.01 o
   2 -11   4        2.36        1.83      0.79 o
   3 -11   4       52.90       46.92      2.55 o
  -6 -10   4      193.31      183.12      7.35 o
  -5 -10   4       74.83       75.61      4.02 o
  -4 -10   4       22.25       19.88      3.14 o
  -3 -10   4      108.09      106.27      4.64 o
  -2 -10   4       29.41       27.79      2.55 o
  -1 -10   4      153.36      144.45      4.67 o
   0 -10   4       83.03       92.73      3.55 o
   1 -10   4      103.02      110.21      4.90 o
   2 -10   4      172.67      179.98      5.95 o
   3 -10   4       10.62       19.02      2.73 o
   4 -10   4        3.47        3.25      1.04 o
  -8  -9   4       89.71       97.92      3.99 o
  -7  -9   4       13.41        9.57      1.58 o
  -6  -9   4      201.37      220.07      4.99 o
  -5  -9   4       47.76       45.07      2.37 o
  -4  -9   4       68.83       55.57      3.26 o
  -3  -9   4       18.25       24.79      2.10 o
  -2  -9   4      164.25      162.13      5.27 o
  -1  -9   4       98.69       87.10      3.81 o
   0  -9   4      628.07      610.01     11.19 o
   1  -9   4      559.11      574.42     17.27 o
   2  -9   4        7.80        9.51      1.77 o
   3  -9   4      322.30      326.01      9.21 o
   4  -9   4        6.23        2.75      0.78 o
   5  -9   4        1.48        1.10      0.56 o
  -9  -8   4      286.22      273.85      7.55 o
  -8  -8   4        2.34        4.62      1.32 o
  -7  -8   4       48.45       55.69      3.00 o
  -6  -8   4        0.35        1.15      0.58 o
  -5  -8   4       33.36       34.03      1.85 o
  -4  -8   4       42.56       50.27      6.57 o
  -3  -8   4     1535.39     1532.96     20.11 o
  -2  -8   4        0.95        1.29      0.88 o
  -1  -8   4        0.22        0.53      0.84 o
   0  -8   4       25.61       19.17      1.86 o
   1  -8   4      113.06       95.62      5.04 o
   2  -8   4       91.36       80.82      4.56 o
   3  -8   4       32.02       17.35      2.16 o
   4  -8   4      126.45      136.61      5.23 o
   5  -8   4       32.02       24.88      2.87 o
   6  -8   4        8.11       10.64      1.11 o
  -9  -7   4      537.03      547.51     14.07 o
  -8  -7   4      378.58      396.63     12.76 o
  -7  -7   4        8.74        9.11      1.45 o
  -6  -7   4      125.04      121.25      3.43 o
  -5  -7   4      203.92      199.64      4.58 o
  -4  -7   4       84.19       85.01      4.13 o
  -3  -7   4     1936.18     1915.36     28.56 o
  -2  -7   4       18.37       20.25      1.31 o
  -1  -7   4      168.87      170.60      4.28 o
   0  -7   4      156.96      181.86      4.49 o
   1  -7   4        0.49        1.20      0.64 o
   2  -7   4      180.64      162.49      6.44 o
   3  -7   4       50.87       37.75      3.10 o
   4  -7   4        4.71        6.56      1.68 o
   5  -7   4       15.50        7.11      1.98 o
   6  -7   4        0.19       -0.30      0.86 o
   7  -7   4        9.73       13.97      1.91 o
 -10  -6   4      413.09      459.00     11.30 o
  -9  -6   4        7.20        3.99      1.40 o
  -8  -6   4      140.44      161.36      5.41 o
  -7  -6   4      151.79      161.12      5.72 o
  -6  -6   4        0.79        2.04      0.87 o
  -5  -6   4      417.43      406.70      6.80 o
  -4  -6   4       17.32       14.79      1.69 o
  -3  -6   4      537.54      555.40     19.65 o
  -2  -6   4      508.47      462.58     14.40 o
  -1  -6   4      532.79      533.19     15.66 o
   0  -6   4      101.59       75.98      3.41 o
   1  -6   4       78.10       71.98      3.46 o
   2  -6   4        5.45        8.89      1.04 o
   3  -6   4       49.71       39.19      2.32 o
   4  -6   4        5.00        6.84      1.89 o
   5  -6   4       16.00       20.34      2.05 o
   6  -6   4       14.57       10.82      1.46 o
   7  -6   4        2.76        0.50      1.50 o
   8  -6   4       71.60       57.41      3.27 o
 -10  -5   4        1.82        0.66      0.88 o
  -9  -5   4      760.57      866.72     19.45 o
  -8  -5   4      166.77      162.03      7.07 o
  -7  -5   4        6.37        8.79      1.47 o
  -6  -5   4     3660.47     3463.44     46.85 o
  -5  -5   4       97.12       91.54      5.10 o
  -4  -5   4      454.03      473.14     14.78 o
  -3  -5   4     2145.27     1987.51     41.14 o
  -2  -5   4       24.32       37.87      3.44 o
  -1  -5   4      350.63      292.80      6.56 o
   0  -5   4        2.24        7.85      1.13 o
   1  -5   4      122.96      139.65      4.68 o
   2  -5   4      483.53      434.10      9.67 o
   3  -5   4      185.22      191.62      6.24 o
   4  -5   4      157.54      176.28      6.18 o
   5  -5   4        4.12        5.12      1.27 o
   6  -5   4        2.11        5.30      1.92 o
   7  -5   4       18.21       20.07      2.92 o
   8  -5   4      118.56      118.42      5.81 o
 -10  -4   4        2.16        4.90      1.33 o
  -9  -4   4      155.28      142.60      7.49 o
  -8  -4   4     1090.48     1166.62     18.78 o
  -7  -4   4       40.10       45.33      2.99 o
  -6  -4   4      602.95      575.95     10.24 o
  -5  -4   4      357.59      352.27     11.12 o
  -4  -4   4      463.27      379.73      8.16 o
  -3  -4   4      917.19      946.08     22.45 o
  -2  -4   4      477.19      415.25     12.28 o
  -1  -4   4      210.47      172.40      4.35 o
   0  -4   4      808.82      884.26     14.04 o
   1  -4   4      687.88      615.26     11.15 o
   2  -4   4      245.57      234.39      6.57 o
   3  -4   4        1.92        2.34      0.91 o
   4  -4   4      211.35      211.28      6.66 o
   5  -4   4       39.03       42.75      2.42 o
   6  -4   4      160.83      172.07      6.35 o
   7  -4   4       17.81       12.34      2.59 o
   8  -4   4      372.47      372.42      8.87 o
   9  -4   4       33.21       34.75      2.32 o
 -10  -3   4      224.97      249.25      8.94 o
  -9  -3   4        6.04       10.74      2.40 o
  -8  -3   4      153.56      143.19      5.44 o
  -7  -3   4      122.74      130.85      4.05 o
  -6  -3   4      926.61      911.61     16.00 o
  -5  -3   4        7.92        6.13      1.45 o
  -4  -3   4     1137.13     1048.04     22.87 o
  -3  -3   4       20.31       33.77      1.86 o
  -2  -3   4       20.90       30.24      1.48 o
  -1  -3   4     1303.94     1209.07     16.95 o
   0  -3   4     1167.05     1076.84     15.80 o
   1  -3   4      283.10      265.93      6.00 o
   2  -3   4     1291.74     1314.14     19.89 o
   3  -3   4      240.64      226.24      8.55 o
   4  -3   4      117.12      109.10      6.08 o
   5  -3   4     1482.81     1565.77     20.24 o
   6  -3   4        0.05        0.76      1.00 o
   7  -3   4        0.99        2.74      1.87 o
   8  -3   4      769.87      794.74     12.47 o
   9  -3   4       10.43       13.94      1.08 o
 -10  -2   4       22.61       21.30      2.53 o
  -9  -2   4      666.12      685.93     23.32 o
  -8  -2   4       19.06       16.94      2.01 o
  -7  -2   4       21.93       22.15      4.10 o
  -6  -2   4      346.14      336.44     12.23 o
  -5  -2   4      224.83      197.88      8.34 o
  -4  -2   4       12.81       11.95      1.75 o
  -3  -2   4        9.45       32.08      2.24 o
  -2  -2   4     2280.64     2158.02     28.30 o
  -1  -2   4      139.39      144.37      2.42 o
   0  -2   4     1006.35      930.21     22.38 o
   1  -2   4      344.44      262.71      5.59 o
   2  -2   4     1094.60     1015.72     21.80 o
   3  -2   4     1036.10     1127.20     24.67 o
   4  -2   4       40.19       17.41      2.38 o
   5  -2   4      152.75      147.22      7.35 o
   6  -2   4        6.42        5.62      1.03 o
   7  -2   4      205.00      214.98     10.67 o
   8  -2   4      395.52      465.40      8.95 o
   9  -2   4        0.50        0.70      0.94 o
  10  -2   4      352.37      302.35      8.39 o
 -10  -1   4        5.29        4.87      1.38 o
  -9  -1   4      143.55      167.22      7.55 o
  -8  -1   4      211.16      199.46      9.50 o
  -7  -1   4     1530.86     1477.70     32.29 o
  -6  -1   4       79.54       87.52      5.95 o
  -5  -1   4      108.10      110.39      6.17 o
  -4  -1   4     1311.07     1287.65     27.69 o
  -3  -1   4     2061.24     2054.76     27.89 o
  -2  -1   4     3216.72     3222.62     40.77 o
  -1  -1   4     1123.28      995.37     10.92 o
   0  -1   4      289.80      248.76      5.72 o
   1  -1   4     2223.27     2224.15     58.29 o
   2  -1   4      689.70      517.71     12.65 o
   3  -1   4      212.43      158.40      6.32 o
   4  -1   4      130.46      160.22      6.91 o
   5  -1   4      250.29      218.50      8.92 o
   6  -1   4        8.18       16.38      1.84 o
   7  -1   4      263.16      277.79     12.09 o
   8  -1   4       42.05       59.91      3.55 o
   9  -1   4       22.97       16.35      1.93 o
  10  -1   4       40.40       43.89      3.38 o
 -10   0   4        0.39       -1.06      1.06 o
  -9   0   4      138.33      126.49      7.00 o
  -8   0   4      198.88      202.37      9.68 o
  -7   0   4       64.92       44.85      4.13 o
  -6   0   4      205.72      238.33     10.43 o
  -5   0   4      253.83      216.78      9.28 o
  -4   0   4       97.23      117.12      5.94 o
  -3   0   4       71.06      125.78      5.39 o
  -2   0   4     1808.26     1739.84     23.29 o
  -1   0   4      414.11      397.98      6.56 o
   0   0   4      445.15      383.26      9.61 o
   1   0   4    14772.18    14325.07    449.40 o
   3   0   4      484.09      348.87      6.18 o
   4   0   4      840.81      909.60     13.74 o
   5   0   4     1268.70     1404.65     30.42 o
   6   0   4      244.23      179.95      8.12 o
   7   0   4      317.03      331.33      8.71 o
   8   0   4       85.27       76.70      6.07 o
   9   0   4      222.75      259.13      7.80 o
  10   0   4      229.68      233.24      9.06 o
 -10   1   4        2.11        1.62      0.91 o
  -9   1   4        4.00        6.40      1.17 o
  -8   1   4       11.00       12.57      1.78 o
  -7   1   4       48.36       37.42      2.86 o
  -6   1   4       43.42       39.32      4.23 o
  -5   1   4      769.87      800.18     21.36 o
  -4   1   4       70.85       60.62      4.33 o
  -3   1   4      140.06      178.09      6.98 o
  -2   1   4      536.72      491.96      7.92 o
  -1   1   4     1598.58     1773.82     22.84 o
   0   1   4     3188.49     3169.99     39.21 o
   1   1   4        3.54        6.68      0.68 o
   2   1   4        8.68       11.03      1.41 o
   3   1   4       11.32       19.74      1.62 o
   4   1   4     2510.17     2352.02     27.04 o
   5   1   4     1277.25     1404.82     36.04 o
   6   1   4      117.75      134.46      4.40 o
   7   1   4      697.25      686.37     41.76 o
   8   1   4       85.97       98.97      6.75 o
   9   1   4       74.61       74.24      4.06 o
  10   1   4      201.75      242.97      9.70 o
  11   1   4       52.92       39.83      2.55 o
 -10   2   4        3.39        4.25      1.08 o
  -9   2   4       12.91       13.45      2.00 o
  -8   2   4       17.32       14.61      1.94 o
  -7   2   4       97.06       98.56      6.61 o
  -6   2   4        1.02        1.76      0.80 o
  -5   2   4        4.19        6.08      1.64 o
  -4   2   4        8.06        3.13      1.33 o
  -3   2   4       18.43       25.85      2.71 o
  -2   2   4      290.20      258.42      5.11 o
  -1   2   4      705.01      670.42     13.94 o
   0   2   4      567.12      529.44      7.79 o
   1   2   4        0.07        2.11      1.06 o
   2   2   4        2.04        6.08      1.22 o
   3   2   4     1829.80     1867.90     35.45 o
   4   2   4      708.87      790.12     16.58 o
   5   2   4       56.91       36.18      3.99 o
   6   2   4      132.61      132.78      5.80 o
   7   2   4        3.36        3.81      0.90 o
   8   2   4      204.03      209.69      9.89 o
   9   2   4       24.44       21.15      3.37 o
  10   2   4       22.59       23.48      3.04 o
  11   2   4      155.86      169.03      5.64 o
 -10   3   4      159.68      128.10      4.51 o
  -9   3   4        5.43        2.46      0.75 o
  -8   3   4       23.18       20.56      1.72 o
  -7   3   4      326.04      289.65     12.91 o
  -6   3   4       34.84       30.76      1.84 o
  -5   3   4        2.17        2.29      1.13 o
  -4   3   4      166.16      179.54      8.31 o
  -3   3   4      138.88      131.44      6.42 o
  -2   3   4      945.85     1142.96     27.26 o
  -1   3   4      209.34      180.98      5.55 o
   0   3   4      514.34      542.19     12.37 o
   1   3   4      161.51      119.94      2.21 o
   2   3   4      150.28      163.29      5.76 o
   3   3   4     1781.96     1751.68     33.85 o
   4   3   4     3027.26     3278.25     52.78 o
   5   3   4      100.32       85.96      3.12 o
   6   3   4      576.51      533.66     18.44 o
   7   3   4      178.93      184.99      5.80 o
   8   3   4       30.50       32.52      3.95 o
   9   3   4      432.56      460.58     15.72 o
  10   3   4      444.33      424.35     13.67 o
  11   3   4       15.97       13.87      1.18 o
  -9   4   4      339.52      329.74     10.90 o
  -8   4   4       33.67       31.56      2.13 o
  -7   4   4      508.28      447.37      8.88 o
  -6   4   4      524.55      469.98      9.19 o
  -5   4   4      678.42      635.50     18.80 o
  -4   4   4       23.46       23.33      2.99 o
  -3   4   4        2.96        4.36      1.52 o
  -2   4   4      814.11      954.96     19.51 o
  -1   4   4     1096.95     1250.35     24.76 o
   0   4   4        2.08        3.10      0.86 o
   1   4   4      345.55      390.43     10.32 o
   2   4   4     1197.97     1260.70     25.72 o
   3   4   4        3.40        2.68      1.11 o
   4   4   4     3066.21     3261.37     60.06 o
   5   4   4     2367.86     2331.77     44.78 o
   6   4   4       17.31       23.17      2.62 o
   7   4   4       18.25       13.41      2.65 o
   8   4   4      377.53      360.99     13.57 o
   9   4   4      403.81      394.63     14.05 o
  10   4   4      191.52      208.25      6.07 o
  11   4   4       10.75        8.00      1.34 o
  -9   5   4        1.11       -0.46      0.77 o
  -8   5   4       90.35       93.15      3.06 o
  -7   5   4        3.09        7.11      1.12 o
  -6   5   4      159.05      149.01      5.55 o
  -5   5   4     1032.25      902.82     22.05 o
  -4   5   4      107.89      113.33      6.88 o
  -3   5   4       80.32       62.39      4.75 o
  -2   5   4     1573.49     1873.64     35.78 o
  -1   5   4      136.90      189.90      6.62 o
   0   5   4       41.87       55.80      3.38 o
   1   5   4        4.19        7.93      1.44 o
   2   5   4      917.52     1012.51     22.18 o
   3   5   4      198.21      268.33      8.90 o
   4   5   4     4373.56     4528.39     82.07 o
   5   5   4      344.01      387.01     11.60 o
   7   5   4       88.56       82.59      3.74 o
   8   5   4      338.31      342.23     12.75 o
   9   5   4      523.04      513.19     11.32 o
  10   5   4        3.81       10.24      1.77 o
  11   5   4        3.88        9.94      1.42 o
  -9   6   4       64.72       53.32      2.83 o
  -8   6   4       57.77       53.46      2.83 o
  -7   6   4      442.57      447.05     10.75 o
  -6   6   4       42.35       32.49      4.03 o
  -5   6   4       11.90        8.66      1.66 o
  -4   6   4      367.81      333.51     11.36 o
  -3   6   4      104.96       80.67      5.62 o
  -2   6   4       18.10       21.12      2.16 o
  -1   6   4      516.90      579.41     14.75 o
   0   6   4       79.74      115.44      5.49 o
   1   6   4       51.00       75.42      4.43 o
   2   6   4       90.86       97.55      5.14 o
   3   6   4       35.66       50.86      3.83 o
   4   6   4       19.58       20.58      2.45 o
   5   6   4        0.04        0.16      0.94 o
   6   6   4       21.15       20.45      1.89 o
   7   6   4       91.91       90.41      4.06 o
   8   6   4        9.94        9.94      1.58 o
   9   6   4        0.00       -0.68      0.68 o
  10   6   4        5.72        5.56      1.63 o
  11   6   4       44.81       48.44      2.80 o
  -8   7   4      228.11      244.63      7.04 o
  -7   7   4        6.02        3.08      1.12 o
  -6   7   4       44.85       44.71      3.24 o
  -5   7   4       34.50       30.95      3.09 o
  -4   7   4      318.64      298.93      8.88 o
  -3   7   4      288.00      229.56      5.88 o
  -2   7   4     1130.43     1175.98     38.35 o
  -1   7   4      295.49      306.78     10.24 o
   0   7   4      246.17      228.55      8.68 o
   1   7   4        1.52        2.84      1.17 o
   2   7   4       56.04       61.18      4.31 o
   3   7   4        0.60        1.49      1.16 o
   4   7   4       78.38       77.07      5.09 o
   5   7   4      215.46      225.51      7.58 o
   6   7   4       23.27       17.79      1.85 o
   7   7   4       86.20       89.37      4.14 o
   8   7   4        2.64        3.25      1.04 o
   9   7   4        3.05        2.79      0.85 o
  10   7   4       63.32       54.30      3.77 o
  -7   8   4      376.62      369.20      7.87 o
  -6   8   4        0.62        2.23      1.01 o
  -5   8   4      468.56      477.94     16.30 o
  -4   8   4      730.05      704.14     14.97 o
  -3   8   4       55.76       53.50      3.50 o
  -2   8   4     2347.12     2243.87     27.14 o
  -1   8   4      706.20      750.80     14.13 o
   0   8   4       36.25       35.43      3.44 o
   1   8   4       38.26       40.92      3.85 o
   2   8   4       54.45       57.71      4.50 o
   3   8   4        4.55        9.09      1.95 o
   4   8   4     1445.26     1456.88     18.91 o
   5   8   4       51.91       42.77      2.41 o
   6   8   4       95.51       97.06      4.44 o
   7   8   4       64.70       60.36      3.46 o
   8   8   4        7.30        5.96      1.28 o
   9   8   4        9.36        8.16      1.19 o
  10   8   4       16.24       16.26      1.97 o
  -7   9   4      108.20      129.21      4.65 o
  -6   9   4      136.43      131.91      7.85 o
  -5   9   4      197.32      210.75      7.65 o
  -4   9   4        9.18        6.07      2.03 o
  -3   9   4       23.39       24.64      2.62 o
  -2   9   4      511.93      555.73     17.64 o
  -1   9   4     1070.61     1017.36     14.79 o
   0   9   4       27.23       22.68      1.82 o
   1   9   4      201.61      208.39      5.40 o
   2   9   4     4284.62     4312.64     49.23 o
   3   9   4      151.32      143.19      4.48 o
   4   9   4      172.40      171.65      4.95 o
   5   9   4      164.17      170.16      6.11 o
   6   9   4       74.32       70.39      4.16 o
   7   9   4       83.30       77.89      3.91 o
   8   9   4        0.26        1.88      0.84 o
   9   9   4       37.04       37.17      2.14 o
  10   9   4        9.07       10.43      1.32 o
  -6  10   4       13.81       13.95      1.54 o
  -5  10   4      427.95      440.63     12.72 o
  -4  10   4       57.60       61.59      4.69 o
  -3  10   4      447.77      426.15     14.50 o
  -2  10   4        2.73        2.97      1.45 o
  -1  10   4      450.60      398.64     14.03 o
   0  10   4        1.17        2.56      1.21 o
   1  10   4      350.58      348.46      9.02 o
   2  10   4      911.59      959.93     22.40 o
   3  10   4        7.97        6.02      1.37 o
   4  10   4      147.11      135.69      5.50 o
   5  10   4      219.73      231.32     11.05 o
   6  10   4      147.29      144.67      4.61 o
   7  10   4      110.36      108.40      4.46 o
   8  10   4        6.28        5.60      1.04 o
   9  10   4       65.85       61.73      2.41 o
  -5  11   4        2.12        3.30      0.56 o
  -4  11   4       85.93       84.51      8.00 o
  -3  11   4      129.00      124.86      6.25 o
  -2  11   4      127.66      136.74      6.99 o
  -1  11   4      264.37      286.97      7.57 o
   0  11   4       90.47       92.70      4.29 o
   1  11   4       51.95       53.28      4.36 o
   2  11   4      134.50      133.11      7.82 o
   3  11   4       49.20       60.07      5.17 o
   4  11   4      146.70      143.75      5.59 o
   5  11   4      272.96      281.73      7.76 o
   6  11   4      158.42      151.95      5.76 o
   7  11   4       29.12       30.41      2.15 o
   8  11   4       44.57       42.99      2.16 o
  -3  12   4       57.30       48.82      1.70 o
  -2  12   4      162.35      176.18      3.96 o
  -1  12   4        0.65       -0.57      0.77 o
   0  12   4      353.50      362.00     12.12 o
   1  12   4      205.56      196.77      6.56 o
   2  12   4        0.06       -0.09      0.96 o
   3  12   4      301.03      297.76     10.59 o
   4  12   4      148.45      168.30      8.17 o
   5  12   4       11.74       16.26      3.18 o
   6  12   4      239.16      237.32     21.32 o
   7  12   4       79.62       95.54      4.65 o
   8  12   4       52.43       55.98      2.73 o
  -2  13   4       34.08       33.33      2.44 o
  -1  13   4      350.66      354.52     10.94 o
   0  13   4        0.32        0.17      1.09 o
   1  13   4      113.90      108.78      4.11 o
   2  13   4      292.13      295.41      6.02 o
   3  13   4        4.43        3.68      1.04 o
   4  13   4      122.42      116.10      8.70 o
   5  13   4      234.66      260.23     12.77 o
   6  13   4       18.43       18.45      2.72 o
   1  14   4       64.85       56.35      2.99 o
   2  14   4        1.08        0.34      0.51 o
   3  14   4       13.54       10.43      1.44 o
   4  14   4       66.19       68.88      3.49 o
  -5 -11   5       26.34       26.98      2.24 o
  -4 -11   5        5.30        5.35      0.86 o
  -3 -11   5       99.28      108.07      3.71 o
  -2 -11   5       11.48       13.98      1.37 o
  -1 -11   5        1.79        0.93      1.62 o
   0 -11   5        8.81        7.29      1.52 o
   1 -11   5        1.54        1.53      0.88 o
   2 -11   5        0.13        0.85      0.56 o
  -6 -10   5        0.14       -0.26      0.80 o
  -5 -10   5      391.11      417.90     16.58 o
  -4 -10   5      337.57      324.88      8.01 o
  -3 -10   5        0.10        1.50      0.83 o
  -2 -10   5      115.46      111.14      4.60 o
  -1 -10   5       29.29       21.89      2.07 o
   0 -10   5       22.51       23.97      1.69 o
   1 -10   5        3.55        3.32      1.06 o
   2 -10   5        9.30        9.91      1.37 o
   3 -10   5       28.49       21.58      1.47 o
  -6  -9   5      123.71      129.45      4.05 o
  -5  -9   5       56.97       64.58      2.71 o
  -4  -9   5        1.41        1.22      0.78 o
  -3  -9   5      963.09      992.80     27.62 o
  -2  -9   5      146.60      155.52      6.07 o
  -1  -9   5      180.33      192.49      5.62 o
   0  -9   5       51.38       59.96      4.03 o
   1  -9   5       24.84       22.54      2.49 o
   2  -9   5      689.22      703.32     14.29 o
   3  -9   5        1.58        2.50      0.92 o
   4  -9   5       35.18       33.12      1.49 o
  -8  -8   5      298.95      268.65      7.62 o
  -7  -8   5       90.83       90.14      4.42 o
  -6  -8   5        2.75        3.03      0.82 o
  -5  -8   5      163.68      156.35      4.62 o
  -4  -8   5      122.60      117.34      4.88 o
  -3  -8   5     1201.40     1185.83     16.52 o
  -2  -8   5     1063.06     1053.32     16.11 o
  -1  -8   5        2.25        3.13      1.09 o
   0  -8   5       43.99       39.36      2.58 o
   1  -8   5      305.12      286.27     10.94 o
   2  -8   5       94.25       96.56      4.88 o
   3  -8   5      338.52      314.31      6.97 o
   4  -8   5        6.55        3.69      1.04 o
   5  -8   5       39.05       32.66      2.05 o
   6  -8   5       45.43       33.56      2.45 o
  -9  -7   5       24.56       38.02      2.41 o
  -8  -7   5      123.71      135.85      4.34 o
  -7  -7   5      223.12      241.54      6.69 o
  -6  -7   5      386.86      380.12      6.48 o
  -5  -7   5        2.16        1.24      0.80 o
  -4  -7   5      533.35      543.56     14.85 o
  -3  -7   5      191.62      200.28      5.27 o
  -2  -7   5        1.16        2.46      0.88 o
  -1  -7   5        7.30        9.83      2.02 o
   0  -7   5      222.87      215.41      5.06 o
   1  -7   5       70.50       73.41      4.28 o
   2  -7   5      275.54      304.69      9.11 o
   3  -7   5       16.08       11.39      1.78 o
   4  -7   5        4.83        5.21      2.14 o
   5  -7   5       58.65       64.86      3.40 o
   6  -7   5       13.85       14.02      2.23 o
   7  -7   5       13.88        8.80      1.35 o
  -9  -6   5        6.68        4.54      1.18 o
  -8  -6   5       54.26       62.74      4.03 o
  -7  -6   5      420.60      408.34     15.44 o
  -6  -6   5       51.09       54.52      2.55 o
  -5  -6   5      391.98      381.86      7.86 o
  -4  -6   5      198.35      202.98      7.93 o
  -3  -6   5      199.73      186.30      4.82 o
  -2  -6   5      672.74      647.81     17.40 o
  -1  -6   5      392.57      353.40      9.05 o
   0  -6   5      208.11      203.52      5.46 o
   1  -6   5       98.91       89.95      2.97 o
   2  -6   5       20.63       20.72      1.46 o
   3  -6   5      168.06      180.09      6.53 o
   4  -6   5       68.53       61.88      3.65 o
   5  -6   5        0.34       -0.25      1.20 o
   6  -6   5       22.07       27.89      3.48 o
   7  -6   5        9.88        7.35      1.71 o
   8  -6   5       14.19       12.30      1.28 o
 -10  -5   5       91.78       87.08      3.79 o
  -9  -5   5        0.49        2.24      1.15 o
  -8  -5   5       17.36       22.28      2.00 o
  -7  -5   5      269.10      277.52      7.80 o
  -6  -5   5      268.10      254.63      6.14 o
  -5  -5   5       27.66       30.30      1.70 o
  -4  -5   5     1965.84     1939.45     33.56 o
  -3  -5   5      291.71      285.84     11.08 o
  -2  -5   5      848.57      800.64     21.08 o
  -1  -5   5     2438.25     2431.73     49.20 o
   0  -5   5       82.29      110.79      4.08 o
   1  -5   5      101.99       75.05      3.52 o
   2  -5   5      606.68      588.53     14.23 o
   3  -5   5        8.09       11.28      1.30 o
   4  -5   5     1453.01     1444.59     33.31 o
   5  -5   5      491.43      485.49     10.82 o
   6  -5   5        1.81        6.22      1.88 o
   7  -5   5       93.31      111.56      6.52 o
   8  -5   5        0.81       -1.01      1.01 o
 -10  -4   5        6.45        8.76      1.40 o
  -9  -4   5       51.07       50.85      4.10 o
  -8  -4   5       51.19       45.22      4.46 o
  -7  -4   5      323.44      314.65     15.78 o
  -6  -4   5        6.81        8.23      1.16 o
  -5  -4   5      188.41      171.50      4.62 o
  -4  -4   5      273.59      264.23     10.54 o
  -3  -4   5       35.01       19.16      2.59 o
  -2  -4   5       87.54       83.01      5.17 o
  -1  -4   5       48.06       67.31      4.52 o
   0  -4   5     1315.95     1310.31     19.70 o
   1  -4   5     1313.89     1236.39     19.38 o
   2  -4   5      159.58      159.12      5.27 o
   3  -4   5       13.13       13.06      1.64 o
   4  -4   5      701.69      688.15     14.03 o
   5  -4   5        8.34       12.47      2.37 o
   6  -4   5      162.95      148.74      8.17 o
   7  -4   5        3.13        1.76      1.58 o
   8  -4   5       46.09       60.17      4.35 o
 -10  -3   5        0.08        0.05      0.79 o
  -9  -3   5       12.07       18.81      1.76 o
  -8  -3   5       53.85       48.93      2.39 o
  -7  -3   5      120.04      106.00      3.68 o
  -6  -3   5       79.55       70.82      2.61 o
  -5  -3   5      195.87      174.83      7.54 o
  -4  -3   5        9.51       18.60     10.12 o
  -3  -3   5       89.27       79.64      4.96 o
  -2  -3   5      755.28      699.21     17.64 o
  -1  -3   5     1178.56     1138.42     24.99 o
   0  -3   5        9.57        7.28      0.93 o
   1  -3   5      735.23      755.03     12.83 o
   2  -3   5       61.78       41.90      3.05 o
   3  -3   5        0.77        1.00      0.79 o
   4  -3   5      537.16      530.08     11.58 o
   5  -3   5       16.75       19.51      8.15 o
   6  -3   5      488.45      524.45     17.33 o
   7  -3   5      718.76      747.01     12.15 o
   8  -3   5      178.46      196.01      4.95 o
   9  -3   5       46.79       52.99      3.11 o
 -10  -2   5       32.79       31.65      2.84 o
  -9  -2   5       30.24       25.00      2.13 o
  -8  -2   5      210.26      208.01      6.78 o
  -7  -2   5      242.03      255.43      7.22 o
  -6  -2   5       48.21       41.06      2.23 o
  -5  -2   5        8.35        5.21      1.40 o
  -4  -2   5       26.92       24.44      2.51 o
  -3  -2   5      587.62      623.91     10.87 o
  -2  -2   5      227.23      185.21      4.36 o
  -1  -2   5     3286.45     3253.35     41.08 o
   0  -2   5       50.21       34.47      1.76 o
   1  -2   5       31.93       46.72      2.42 o
   2  -2   5      207.16      219.24      5.67 o
   3  -2   5     1107.47      920.90     21.76 o
   4  -2   5        3.79       13.52      2.28 o
   5  -2   5        2.70        7.91      1.90 o
   6  -2   5      510.63      514.94     10.03 o
   7  -2   5        0.61        1.90      0.90 o
   8  -2   5        6.05       12.90      1.45 o
   9  -2   5       33.19       47.10      2.41 o
  10  -2   5       76.95       59.11      3.18 o
 -10  -1   5      140.89      139.15      6.05 o
  -9  -1   5       12.63       16.98      1.95 o
  -8  -1   5        2.40        1.68      1.38 o
  -7  -1   5     1171.24     1144.10     28.34 o
  -6  -1   5      351.86      326.87      8.69 o
  -5  -1   5        6.85        9.36      1.88 o
  -4  -1   5      171.45      150.34      6.79 o
  -3  -1   5        0.85        1.21      0.57 o
  -2  -1   5       12.89       13.50      1.13 o
  -1  -1   5     1947.38     2139.72     22.32 o
   0  -1   5      120.17      126.85      3.32 o
   1  -1   5     2887.51     2712.72     35.27 o
   2  -1   5      693.52      556.20     15.65 o
   3  -1   5      372.16      441.23     12.64 o
   4  -1   5      951.69      990.93     23.52 o
   5  -1   5      258.57      305.45     11.23 o
   6  -1   5      192.79      216.92     13.45 o
   7  -1   5       14.07       16.84      1.81 o
   8  -1   5       26.65       18.76      1.72 o
   9  -1   5      401.33      373.27     12.75 o
  10  -1   5      671.10      704.29     16.35 o
 -10   0   5        3.07        0.31      0.77 o
  -9   0   5      178.25      179.27      8.16 o
  -8   0   5        0.37        0.07      1.61 o
  -7   0   5      905.83      838.62     23.30 o
  -6   0   5      135.14      128.42      5.26 o
  -5   0   5       58.84       65.32      5.02 o
  -4   0   5       51.33       68.21      4.60 o
  -3   0   5     1712.58     1926.13     38.03 o
  -2   0   5      862.02      875.23     13.36 o
  -1   0   5      763.38      879.10     12.80 o
   0   0   5      906.42      882.54     12.42 o
   1   0   5     1738.41     1746.10     32.97 o
   2   0   5      216.33      174.64      6.15 o
   3   0   5     3110.61     3520.46     65.01 o
   4   0   5      911.04     1030.57     23.89 o
   5   0   5      454.59      469.97     14.36 o
   6   0   5       97.60      105.68      4.56 o
   7   0   5      361.80      364.29      7.83 o
   8   0   5       16.48       22.39      2.44 o
   9   0   5       23.89       11.74      2.39 o
  10   0   5      580.21      542.85     14.69 o
 -10   1   5       31.58       36.83      2.78 o
  -9   1   5       22.25       22.68      2.89 o
  -8   1   5      527.38      537.39     17.04 o
  -7   1   5        2.01        0.54      1.41 o
  -6   1   5       32.91       28.72      2.60 o
  -5   1   5      377.08      411.43     14.20 o
  -4   1   5      130.91      101.85      5.92 o
  -3   1   5        0.96        0.99      0.86 o
  -2   1   5        1.02        1.83      0.60 o
  -1   1   5       59.37       59.78      2.08 o
   0   1   5      145.33      146.08      3.75 o
   1   1   5     1288.62     1352.71     31.51 o
   2   1   5      414.68      516.40      8.76 o
   3   1   5       12.84       35.62      2.84 o
   4   1   5      134.00      126.48      6.02 o
   5   1   5      278.44      299.36     10.81 o
   6   1   5       90.20       77.84      5.39 o
   7   1   5      206.95      201.51      6.88 o
   8   1   5        5.19        6.42      1.49 o
   9   1   5      210.62      250.98     10.88 o
  10   1   5       25.28       35.19      3.40 o
 -10   2   5      143.50      135.08      5.12 o
  -9   2   5      190.07      174.51     33.13 o
  -8   2   5       50.46       43.02      8.38 o
  -7   2   5      650.52      584.95     18.34 o
  -6   2   5      211.83      212.13      9.08 o
  -5   2   5      245.43      230.41     10.40 o
  -4   2   5      421.67      414.96     13.70 o
  -3   2   5      301.04      295.25     10.31 o
  -2   2   5      246.14      309.84     11.16 o
  -1   2   5       73.31       61.44      6.81 o
   0   2   5      829.47      872.87     12.43 o
   1   2   5      174.13      170.60      3.75 o
   2   2   5       39.76       37.14      2.45 o
   3   2   5      225.21      229.66      7.69 o
   4   2   5      343.71      304.86      9.57 o
   5   2   5        0.27        0.84      0.78 o
   6   2   5      339.19      322.73     11.57 o
   7   2   5        2.23        1.49      0.92 o
   8   2   5        6.92        6.19      2.25 o
   9   2   5       11.63        3.55      1.84 o
  10   2   5        2.43        0.26      0.61 o
  11   2   5       46.91       33.64      2.38 o
 -10   3   5       18.24       10.10      1.11 o
  -9   3   5      194.01      161.92     19.49 o
  -8   3   5      277.35      256.70     27.74 o
  -7   3   5       21.67       14.54      2.97 o
  -6   3   5      514.21      453.67     11.76 o
  -5   3   5      382.00      356.25     13.61 o
  -4   3   5      117.84       94.50      6.12 o
  -3   3   5      338.87      309.89     11.04 o
  -2   3   5      700.46      800.19     31.41 o
  -1   3   5      194.80      175.37      5.88 o
   0   3   5      191.97      197.03      3.78 o
   1   3   5       25.52       27.16      1.76 o
   2   3   5      209.61      211.92      4.18 o
   3   3   5      718.93      665.78     16.04 o
   4   3   5     1472.33     1610.88     32.78 o
   5   3   5       29.95       40.65      3.19 o
   6   3   5        9.23       12.44      2.23 o
   7   3   5        1.19        0.54      0.74 o
   8   3   5        0.03        3.59      1.82 o
   9   3   5       33.86       27.79      3.68 o
  10   3   5       20.06       12.01      1.13 o
  11   3   5        0.11        0.70      0.57 o
  -9   4   5      157.45      158.04      4.30 o
  -8   4   5      158.70      164.43      5.75 o
  -7   4   5        3.03        4.41      1.15 o
  -6   4   5      534.44      484.46     10.71 o
  -5   4   5     1875.42     1706.97     22.35 o
  -4   4   5      509.72      466.61     15.56 o
  -3   4   5        5.51        6.21      1.70 o
  -2   4   5     6058.86     6827.49    118.06 o
  -1   4   5     2036.79     2427.64     45.08 o
   0   4   5      255.49      310.77      9.07 o
   1   4   5      371.68      404.58     11.12 o
   2   4   5      698.83      746.77     17.54 o
   3   4   5      167.79      178.94      7.04 o
   4   4   5     2945.21     2959.39     55.89 o
   5   4   5      125.87      122.51      5.97 o
   7   4   5        1.66       -0.30      1.70 o
   8   4   5       73.41       81.67      6.18 o
   9   4   5       89.00      112.55      3.78 o
  10   4   5        6.86       11.43      1.43 o
  11   4   5        6.58        4.60      0.93 o
  -9   5   5        5.94        5.75      1.16 o
  -8   5   5      279.81      273.19      6.04 o
  -7   5   5      105.96      116.01      3.92 o
  -6   5   5       20.81       24.52      1.97 o
  -5   5   5      885.76      853.52     14.36 o
  -4   5   5        6.26        7.49      1.91 o
  -3   5   5     1506.50     1367.39     31.89 o
  -2   5   5       95.19       93.71      4.36 o
  -1   5   5      319.31      300.75      9.10 o
   0   5   5      897.40      881.31     19.83 o
   1   5   5      147.58      169.24      6.74 o
   2   5   5      409.00      421.73     12.12 o
   3   5   5       25.63       22.26      2.49 o
   4   5   5      172.88      194.83      7.88 o
   5   5   5      652.24      716.46     18.30 o
   6   5   5      117.58      124.91      6.61 o
   7   5   5        2.64        1.31      1.97 o
   8   5   5      367.50      383.21      9.71 o
   9   5   5      230.29      247.56      7.23 o
  10   5   5      412.40      411.10     15.42 o
  11   5   5      224.30      190.55      5.96 o
  -8   6   5      438.15      456.95      9.12 o
  -7   6   5      170.13      171.39      6.00 o
  -6   6   5       17.05       12.14      2.62 o
  -5   6   5      792.82      757.58     15.93 o
  -4   6   5       88.81       86.83      3.65 o
  -3   6   5      119.24      132.33      7.60 o
  -2   6   5      358.59      352.46     10.34 o
  -1   6   5      137.65      120.81      5.62 o
   0   6   5       23.67       16.45      2.11 o
   1   6   5     2712.02     2792.21     53.48 o
   2   6   5      134.67      182.31      7.66 o
   3   6   5      286.93      271.62      9.82 o
   4   6   5       55.45       39.20      3.59 o
   5   6   5      264.94      285.99     10.41 o
   6   6   5       85.29       96.50      4.22 o
   7   6   5       35.76       43.67      2.99 o
   8   6   5        0.98        1.60      0.95 o
   9   6   5      155.40      164.81      5.53 o
  10   6   5      193.94      183.95      7.43 o
  11   6   5        8.77       10.69      1.25 o
  -8   7   5       54.84       55.34      2.26 o
  -7   7   5       37.52       44.71      2.75 o
  -6   7   5      333.15      348.72     12.96 o
  -5   7   5        2.28        4.14      1.66 o
  -4   7   5       16.65       14.80      2.10 o
  -3   7   5      159.07      139.37      4.56 o
  -2   7   5      158.50      171.92      8.75 o
  -1   7   5      670.10      674.67     17.34 o
   0   7   5      951.89      976.72     23.08 o
   1   7   5        1.23        3.69      1.38 o
   2   7   5      495.74      477.53     14.30 o
   3   7   5        1.66        3.99      1.43 o
   4   7   5       54.15       45.58      4.02 o
   5   7   5      404.39      389.75      8.22 o
   6   7   5      166.77      166.52      5.60 o
   7   7   5        2.72        2.49      0.91 o
   8   7   5       15.33       14.69      1.82 o
   9   7   5       17.91       21.77      2.77 o
  10   7   5       32.41       43.56      3.28 o
  -7   8   5       37.27       40.45      3.42 o
  -6   8   5      166.03      152.93      5.41 o
  -5   8   5      360.18      378.06     13.89 o
  -4   8   5       23.58       19.57      2.30 o
  -3   8   5      424.87      401.25     10.42 o
  -2   8   5      450.66      470.26      9.02 o
  -1   8   5        1.36        1.42      0.73 o
   0   8   5      159.92      178.37      8.08 o
   1   8   5      560.99      556.85     16.37 o
   2   8   5       42.70       50.12      4.35 o
   3   8   5      742.55      768.02     20.82 o
   4   8   5       44.96       36.90      2.14 o
   5   8   5       23.98       26.33      1.87 o
   6   8   5      475.50      489.11     11.00 o
   7   8   5      336.98      334.59      8.60 o
   8   8   5        7.90        9.04      1.51 o
   9   8   5       25.14       27.39      1.84 o
  10   8   5       27.74       28.97      2.50 o
  -7   9   5        2.94        1.46      0.64 o
  -6   9   5      294.79      331.00     18.48 o
  -5   9   5       41.46       43.62      2.85 o
  -4   9   5      121.30      147.93      8.20 o
  -3   9   5      201.76      233.47      7.48 o
  -2   9   5      697.34      641.70     13.77 o
  -1   9   5       69.97       67.96      3.91 o
   0   9   5      644.84      680.78     11.23 o
   1   9   5        1.34        2.09      0.83 o
   2   9   5     2494.98     2572.94     26.29 o
   3   9   5       11.05        8.35      1.26 o
   4   9   5      151.58      160.86      4.80 o
   5   9   5      963.21      942.31     17.36 o
   6   9   5        0.09        0.92      1.01 o
   7   9   5      361.81      375.61      9.18 o
   8   9   5        1.47        1.44      0.92 o
   9   9   5        0.04       -0.08      0.50 o
  10   9   5       84.72       76.22      3.51 o
  -6  10   5        0.24        0.59      0.68 o
  -5  10   5        5.72        7.83      1.06 o
  -4  10   5       40.18       36.85      2.43 o
  -3  10   5      367.77      347.18     12.82 o
  -2  10   5        4.13        7.09      1.98 o
  -1  10   5       82.30       75.12      5.74 o
   0  10   5     3346.68     3548.91     49.52 o
   1  10   5       83.48       80.23      4.12 o
   2  10   5      109.16      104.70      5.75 o
   3  10   5      112.54      108.60      3.90 o
   4  10   5      590.73      653.78     10.92 o
   5  10   5      459.30      483.83     11.21 o
   6  10   5      823.70      817.65     15.45 o
   7  10   5       53.27       50.17      2.95 o
   8  10   5      202.68      188.24      7.29 o
   9  10   5      220.32      217.79     15.31 o
  -5  11   5       17.74       15.57      1.11 o
  -4  11   5        2.13        0.81      0.73 o
  -3  11   5       99.05       96.09      5.52 o
  -2  11   5       37.52       42.77      3.97 o
  -1  11   5      189.17      192.11      8.81 o
   0  11   5      581.29      574.18     12.37 o
   1  11   5        0.71        2.10      1.47 o
   2  11   5      177.93      200.15      6.46 o
   3  11   5        2.19        5.01      1.91 o
   4  11   5       87.36       82.32      4.21 o
   5  11   5       23.49       28.97      2.48 o
   6  11   5       69.35       75.99      3.11 o
   7  11   5       56.65       53.84      2.80 o
   8  11   5      187.90      189.24      4.73 o
  -3  12   5       78.85       73.28      3.59 o
  -2  12   5        0.92        2.57      1.03 o
  -1  12   5       63.17       61.18      4.08 o
   0  12   5        0.60        1.64      0.80 o
   1  12   5        9.15       15.78      1.70 o
   2  12   5      182.84      197.77      9.17 o
   3  12   5      142.32      166.33      8.29 o
   4  12   5        0.53        0.38      1.45 o
   5  12   5        1.50        1.09      0.89 o
   6  12   5       16.68       25.28      3.11 o
   7  12   5        1.30        2.31      0.91 o
  -2  13   5       90.50       74.72      3.65 o
  -1  13   5       16.67       20.30      2.43 o
   0  13   5        0.71        1.90      1.13 o
   1  13   5        7.19        7.00      1.18 o
   2  13   5        0.08       -1.18      1.25 o
   3  13   5      157.41      165.63      6.92 o
   4  13   5       68.74       75.08      4.36 o
   5  13   5       61.18       67.85      5.54 o
   6  13   5      189.48      189.91     19.39 o
   1  14   5       58.84       51.40      2.88 o
   2  14   5        0.11       -0.60      0.72 o
   3  14   5       47.40       52.18      3.11 o
   4  14   5        8.79        4.37      1.05 o
  -4 -11   6      230.98      239.07      7.05 o
  -3 -11   6        2.43        1.45      0.53 o
  -2 -11   6       36.50       33.81      1.72 o
  -1 -11   6       25.27       24.69      2.11 o
   0 -11   6        9.81        9.38      1.39 o
  -5 -10   6       75.55       78.89      3.89 o
  -4 -10   6        9.99        9.12      1.25 o
  -3 -10   6      183.48      177.92      7.48 o
  -2 -10   6      322.37      323.99     10.58 o
  -1 -10   6       12.43       18.13      1.68 o
   0 -10   6       95.32       96.02      3.46 o
   1 -10   6       44.58       40.13      3.45 o
   2 -10   6      139.18      127.89      5.49 o
  -6  -9   6      107.71      103.29      4.24 o
  -5  -9   6        5.48        6.94      0.95 o
  -4  -9   6      142.86      154.10      4.16 o
  -3  -9   6      118.69      118.61      5.41 o
  -2  -9   6      153.26      150.30      5.60 o
  -1  -9   6      717.90      764.37     15.00 o
   0  -9   6       15.84       17.85      1.60 o
   1  -9   6       52.65       52.60      3.32 o
   2  -9   6      962.75      989.11     17.14 o
   3  -9   6      213.58      203.50      8.83 o
   4  -9   6      102.81       94.69      3.93 o
  -7  -8   6        0.58        1.78      1.00 o
  -6  -8   6       25.49       24.10      1.60 o
  -5  -8   6       49.13       51.33      2.51 o
  -4  -8   6       24.08       23.89      2.15 o
  -3  -8   6       73.56       76.27      3.06 o
  -2  -8   6        4.32        5.12      1.39 o
  -1  -8   6       29.19       37.43      2.49 o
   0  -8   6      291.56      284.38      6.96 o
   1  -8   6       93.87      113.58      5.28 o
   2  -8   6       86.16       88.89      4.45 o
   3  -8   6      124.70      126.49      3.85 o
   4  -8   6       93.47       99.16      2.99 o
   5  -8   6        1.46        1.89      0.92 o
  -8  -7   6        3.64        5.12      1.33 o
  -7  -7   6       54.31       50.79      3.99 o
  -6  -7   6       25.71       21.87      1.65 o
  -5  -7   6      139.43      137.85      4.38 o
  -4  -7   6       71.33       67.80      3.73 o
  -3  -7   6        0.83        1.18      0.75 o
  -2  -7   6        2.91        5.01      1.23 o
  -1  -7   6     1410.72     1488.85     20.62 o
   0  -7   6       15.72       13.00      1.55 o
   1  -7   6       52.49       54.12      2.86 o
   2  -7   6       74.09       94.31      3.94 o
   3  -7   6      111.31      103.23      4.59 o
   4  -7   6      494.10      475.17      8.52 o
   5  -7   6      119.23      110.08      3.99 o
   6  -7   6       11.32        9.61      1.63 o
  -9  -6   6        0.76       -0.05      0.47 o
  -8  -6   6       87.16       73.86      3.08 o
  -7  -6   6        0.52        1.47      0.80 o
  -6  -6   6      312.30      298.05      6.61 o
  -5  -6   6        9.84        9.61      1.96 o
  -4  -6   6        6.57        7.61      1.36 o
  -3  -6   6      238.32      222.66      4.88 o
  -2  -6   6       93.76       85.40      2.62 o
  -1  -6   6     2604.04     2660.03     27.54 o
   0  -6   6      346.41      354.75      6.68 o
   1  -6   6      406.41      406.69      7.21 o
   2  -6   6        2.82        0.04      2.14 o
   3  -6   6      396.46      391.86      8.76 o
   4  -6   6       19.43       13.62      1.43 o
   5  -6   6      291.47      284.01      7.64 o
   6  -6   6       35.75       33.23      3.47 o
   7  -6   6        1.39       -0.57      1.03 o
  -9  -5   6       19.88       24.43      1.51 o
  -8  -5   6       91.62       89.42      3.76 o
  -7  -5   6      427.20      444.15     10.08 o
  -6  -5   6       31.65       28.50      1.98 o
  -5  -5   6      542.48      534.66      9.69 o
  -4  -5   6     1241.73     1188.77     23.90 o
  -3  -5   6      186.98      180.93      6.15 o
  -2  -5   6       10.95       12.51      2.40 o
  -1  -5   6      124.78      109.32      6.66 o
   0  -5   6      445.86      433.04     14.58 o
   1  -5   6        4.91        4.42      0.75 o
   2  -5   6        1.70        2.22      0.69 o
   3  -5   6      304.33      277.35      6.43 o
   4  -5   6      197.59      224.36      6.82 o
   5  -5   6       33.83       24.17      3.59 o
   6  -5   6      387.25      435.00     15.27 o
   7  -5   6      257.74      260.50      9.91 o
   8  -5   6       17.61       10.13      1.43 o
 -10  -4   6       35.33       26.26      1.78 o
  -9  -4   6        6.69        6.89      1.45 o
  -8  -4   6      346.52      344.53      8.24 o
  -7  -4   6       10.47       13.18      1.84 o
  -6  -4   6        7.53        7.12      1.14 o
  -5  -4   6      244.43      238.07      5.82 o
  -4  -4   6      124.68      127.86      4.09 o
  -3  -4   6       26.33       21.90      2.89 o
  -2  -4   6       79.33       84.68      5.61 o
  -1  -4   6      930.82      910.65     22.95 o
   0  -4   6      237.25      230.38      9.50 o
   1  -4   6      121.33       99.81      4.11 o
   2  -4   6      450.41      482.91     10.61 o
   3  -4   6      452.01      421.69     10.85 o
   4  -4   6      154.38      162.80      6.01 o
   5  -4   6        2.59        0.19      1.00 o
   6  -4   6      721.02      753.91     36.12 o
   7  -4   6        0.70        1.68      1.30 o
   8  -4   6       32.91       35.13      3.03 o
 -10  -3   6       70.67       71.43      3.45 o
  -9  -3   6        9.92        9.54      1.86 o
  -8  -3   6      342.37      375.47      7.09 o
  -7  -3   6      170.82      160.01      4.56 o
  -6  -3   6       10.12       12.50      1.36 o
  -5  -3   6      334.42      360.83     32.32 o
  -4  -3   6        4.45        5.28      1.63 o
  -3  -3   6       27.68       32.81      3.42 o
  -2  -3   6      182.88      201.36      8.45 o
  -1  -3   6       12.94        9.71      1.80 o
   0  -3   6        7.32       20.29      1.55 o
   1  -3   6       14.24       21.26      1.76 o
   2  -3   6        0.81        2.43      0.85 o
   3  -3   6      344.09      282.97      7.70 o
   4  -3   6        2.09        2.20      1.35 o
   5  -3   6      144.82      151.28      8.05 o
   6  -3   6        2.52        3.71      1.28 o
   7  -3   6       24.22       35.43      2.86 o
   8  -3   6       55.07       68.42      4.66 o
   9  -3   6      188.26      138.76     18.31 o
 -10  -2   6       53.83       70.34      3.66 o
  -9  -2   6       53.73       51.79      2.76 o
  -8  -2   6       51.61       51.83      3.15 o
  -7  -2   6     1355.97     1369.19     22.94 o
  -6  -2   6      331.38      318.78      9.86 o
  -5  -2   6      118.87      111.91      3.73 o
  -4  -2   6      297.61      281.17      9.58 o
  -3  -2   6        0.59        3.02      1.21 o
  -2  -2   6       45.82       58.71      4.07 o
  -1  -2   6      600.15      619.87     15.90 o
   0  -2   6       16.36       11.81      1.14 o
   1  -2   6      311.22      283.33      6.56 o
   2  -2   6      207.75      159.52      4.98 o
   3  -2   6       40.80       47.62     17.72 o
   4  -2   6      497.77      532.09     12.45 o
   5  -2   6       32.22       38.63      3.44 o
   6  -2   6      234.67      241.88      6.17 o
   7  -2   6       78.11       67.57      3.14 o
   8  -2   6       16.85       26.68      3.55 o
   9  -2   6      178.84      146.96      5.01 o
 -10  -1   6        2.86        1.67      0.82 o
  -9  -1   6      271.18      267.28     15.91 o
  -8  -1   6      821.30      751.38     20.71 o
  -7  -1   6      970.49      903.63     16.46 o
  -6  -1   6      600.45      629.28     14.93 o
  -5  -1   6      392.56      347.91     12.35 o
  -4  -1   6       26.86       23.89      2.72 o
  -3  -1   6      625.56      603.47     11.01 o
  -2  -1   6      417.55      350.06      8.48 o
  -1  -1   6     2442.36     2629.27     49.38 o
   0  -1   6      505.02      515.81     11.57 o
   1  -1   6       22.10       30.04      2.68 o
   2  -1   6       15.97       24.54      1.79 o
   3  -1   6      279.54      224.46      6.93 o
   4  -1   6      666.60      676.75     18.58 o
   5  -1   6        8.07       10.94      1.98 o
   6  -1   6        4.05        6.95      0.94 o
   7  -1   6       92.86      105.18      4.01 o
   8  -1   6       13.18       22.29      2.74 o
   9  -1   6        5.93       10.34      2.01 o
  10  -1   6       55.49       56.68      3.23 o
 -10   0   6      326.64      355.65      9.73 o
  -9   0   6      135.06      132.57      4.78 o
  -8   0   6       41.22       33.29      3.84 o
  -7   0   6      202.84      157.52      8.53 o
  -6   0   6       40.64       31.99      2.70 o
  -5   0   6      182.80      166.57      8.44 o
  -4   0   6      462.88      445.36     13.91 o
  -3   0   6     1535.80     1645.64     24.62 o
  -2   0   6      624.51      543.95      9.65 o
  -1   0   6      184.59      138.77      2.79 o
   0   0   6      469.28      557.13      8.80 o
   1   0   6      164.63      144.17      5.52 o
   2   0   6      828.82      642.85     28.24 o
   3   0   6     5166.14     5061.14     98.56 o
   4   0   6        0.63        5.81      1.62 o
   5   0   6       16.91       19.76      2.92 o
   6   0   6      673.56      726.51     10.26 o
   7   0   6      139.31      163.11      5.04 o
   8   0   6        2.11        3.16      2.58 o
   9   0   6        0.04        4.62      1.73 o
  10   0   6       77.90       64.39      2.71 o
 -10   1   6       20.29       21.84      1.93 o
  -9   1   6      224.44      210.63      8.40 o
  -8   1   6       61.98       66.77      5.28 o
  -7   1   6        0.38       -0.16      1.54 o
  -6   1   6      350.85      332.17     13.98 o
  -5   1   6     1244.85     1186.76     29.50 o
  -4   1   6      919.04      901.98     23.00 o
  -3   1   6      171.55      208.52      8.32 o
  -2   1   6        8.88       14.44      1.27 o
  -1   1   6       27.39       27.79      1.32 o
   0   1   6      889.32      822.75     20.65 o
   1   1   6      205.43      211.49      4.90 o
   2   1   6        2.91        4.43      0.84 o
   3   1   6     3817.17     3737.85     73.60 o
   4   1   6      239.89      201.71      8.47 o
   5   1   6       57.99       59.18      4.67 o
   6   1   6       51.05       56.98      2.38 o
   7   1   6       98.37      105.06      3.91 o
   8   1   6        8.31       14.40      2.79 o
   9   1   6        1.26       -0.07      1.35 o
  10   1   6       11.46       14.12      1.04 o
 -10   2   6      105.29      107.28      4.03 o
  -9   2   6        9.85        8.62      1.68 o
  -8   2   6       99.37       89.28     10.69 o
  -7   2   6       74.92       83.70      6.23 o
  -6   2   6        5.77        5.21      1.12 o
  -5   2   6     1555.53     1470.15     35.02 o
  -4   2   6      163.90      140.52      7.56 o
  -3   2   6       73.63       59.32      4.47 o
  -2   2   6     1525.17     1571.26     68.10 o
  -1   2   6      918.98      931.14     13.77 o
   0   2   6       33.77       40.82      1.78 o
   1   2   6      767.06      666.97     10.48 o
   2   2   6      708.82      751.06     11.83 o
   3   2   6       83.30       74.20      2.88 o
   4   2   6      331.22      295.65     10.11 o
   5   2   6        0.89       -0.48      1.30 o
   6   2   6        5.09        5.61      1.30 o
   7   2   6        0.60        2.78      1.70 o
   8   2   6        4.66       18.16      3.69 o
   9   2   6      102.61       92.55      6.35 o
  10   2   6        0.01        0.49      0.60 o
  -9   3   6      129.13      131.34     14.50 o
  -8   3   6       94.05       82.33      9.28 o
  -7   3   6       31.47       39.50      4.18 o
  -6   3   6      504.86      448.93     23.07 o
  -5   3   6      323.16      307.01     19.06 o
  -4   3   6      191.84      199.95      9.50 o
  -3   3   6      930.82      809.71     21.34 o
  -2   3   6        1.20        3.18      1.26 o
  -1   3   6     1074.06     1037.56     21.93 o
   0   3   6      986.70     1063.89     14.99 o
   1   3   6      917.21      987.41     14.06 o
   2   3   6      105.25       74.21      2.34 o
   3   3   6     1034.16     1086.64     16.03 o
   4   3   6      314.66      362.99     11.47 o
   5   3   6      263.13      262.99      9.56 o
   6   3   6      171.89      149.47     17.29 o
   7   3   6        4.14        4.78      2.11 o
   8   3   6      126.30      129.75      8.01 o
   9   3   6        1.93        4.35      0.97 o
  10   3   6       51.00       47.68      2.03 o
  -9   4   6       21.93       35.25      2.55 o
  -8   4   6       61.55       58.01      4.78 o
  -7   4   6      257.14      241.19      9.82 o
  -6   4   6        2.42        1.27      0.89 o
  -5   4   6      784.62      687.30     11.80 o
  -4   4   6      187.71      170.32      8.97 o
  -3   4   6     1139.89     1100.99     27.28 o
  -2   4   6     1088.75     1079.92     34.86 o
  -1   4   6       19.07       30.16      2.55 o
   0   4   6     1805.67     1970.00     38.56 o
   1   4   6      708.81      684.61     16.76 o
   2   4   6       50.15       64.16      4.19 o
   3   4   6     1673.99     1557.26     32.74 o
   4   4   6        2.64        3.48      1.34 o
   5   4   6       17.29       13.53      2.09 o
   6   4   6      133.12      122.55      7.18 o
   7   4   6       18.27       15.90      2.92 o
   8   4   6       18.03       13.28      1.45 o
   9   4   6      161.18      179.07      4.79 o
  10   4   6       65.11       72.98      3.16 o
  -9   5   6        1.98       -0.50      0.54 o
  -8   5   6        7.81        6.35      0.82 o
  -7   5   6      377.71      349.99      8.37 o
  -6   5   6       79.12       67.88      3.15 o
  -5   5   6      206.32      179.35      5.60 o
  -4   5   6        2.32        1.96      0.85 o
  -3   5   6     1289.39     1297.15     31.28 o
  -2   5   6        3.37        6.98      1.80 o
  -1   5   6       25.37       42.64      3.17 o
   0   5   6     6021.79     6649.88    117.31 o
   1   5   6       70.15       72.31      4.50 o
   2   5   6     1062.44     1014.33     23.38 o
   3   5   6        1.68        7.10      1.66 o
   4   5   6       34.68       58.65      4.41 o
   5   5   6     1647.34     1546.66     33.82 o
   6   5   6     2823.97     2922.93     33.47 o
   7   5   6      110.13      116.19      4.01 o
   8   5   6      194.28      189.04      5.15 o
   9   5   6       32.78       34.65      2.59 o
  10   5   6      290.97      328.20     10.14 o
  -8   6   6        3.07        1.04      0.60 o
  -7   6   6        7.64        3.82      1.09 o
  -6   6   6        2.52        4.55      0.96 o
  -5   6   6       97.81      121.83      4.23 o
  -4   6   6       80.75       90.61      3.77 o
  -3   6   6       51.44       46.68      2.18 o
  -2   6   6       49.65       54.19      4.78 o
  -1   6   6        6.82        7.77      1.49 o
   0   6   6     2421.30     2675.49     51.64 o
   1   6   6      203.11      187.96      7.83 o
   2   6   6       22.02       27.30      3.01 o
   3   6   6      916.42      954.32     23.48 o
   4   6   6      277.72      256.08     10.03 o
   5   6   6      459.91      452.42     14.32 o
   6   6   6     2657.55     2651.63     38.01 o
   7   6   6        6.72        7.89      1.49 o
   8   6   6      127.18      139.22      5.42 o
   9   6   6      152.38      147.15      7.21 o
  10   6   6       35.77       38.12      3.05 o
  -8   7   6       33.44       28.86      2.25 o
  -7   7   6       79.35       86.56      3.61 o
  -6   7   6      112.81      110.21      6.56 o
  -5   7   6        2.14        3.60      1.30 o
  -4   7   6        1.35        3.08      1.29 o
  -3   7   6       67.81       67.21      3.19 o
  -2   7   6      174.60      202.82      6.69 o
  -1   7   6      479.98      470.36     13.73 o
   0   7   6      190.79      189.03      8.12 o
   1   7   6      509.79      571.45     16.26 o
   2   7   6      426.71      450.66     14.19 o
   3   7   6      123.70      146.09      7.46 o
   4   7   6      643.76      644.58     18.50 o
   5   7   6       14.29       17.79      1.93 o
   6   7   6      695.57      702.55     19.96 o
   7   7   6      280.52      271.64     11.19 o
   8   7   6      209.64      205.95      9.26 o
   9   7   6       24.88       18.93      2.60 o
  10   7   6        7.36        7.45      1.48 o
  -7   8   6       39.47       39.45      2.04 o
  -6   8   6      111.76       98.67      4.12 o
  -5   8   6      106.15      125.17      5.28 o
  -4   8   6        7.02        5.38      1.56 o
  -3   8   6       19.28       23.90      2.47 o
  -2   8   6        1.73        0.12      0.91 o
  -1   8   6      164.46      157.70      4.55 o
   0   8   6       29.77       30.43      1.97 o
   1   8   6       21.69       30.10      3.40 o
   2   8   6      123.58      154.98      7.91 o
   3   8   6      196.84      183.53      6.10 o
   4   8   6       26.62       16.73      1.56 o
   5   8   6       45.33       48.03      2.49 o
   6   8   6      131.49      116.61      4.74 o
   7   8   6       16.94       16.73      1.86 o
   8   8   6       68.00       70.61      5.19 o
   9   8   6       72.84       73.54      4.73 o
  10   8   6       17.95       22.06      2.07 o
  -6   9   6        0.25        1.15      0.66 o
  -5   9   6        0.36        1.24      0.77 o
  -4   9   6      133.94      136.90      5.45 o
  -3   9   6        3.24        7.53      1.62 o
  -2   9   6      239.11      189.82      6.66 o
  -1   9   6       31.25       29.35      2.50 o
   0   9   6       19.98       26.53      1.98 o
   1   9   6       40.02       32.45      2.12 o
   2   9   6      263.18      286.28      5.72 o
   3   9   6       74.82       66.58      3.06 o
   4   9   6      977.57      938.00     32.15 o
   5   9   6      129.68      124.00      5.08 o
   6   9   6      224.90      234.57      7.04 o
   7   9   6      252.66      223.25      6.53 o
   8   9   6        4.52        4.12      0.96 o
   9   9   6       43.40       43.15      3.32 o
  10   9   6       72.60       70.92      3.18 o
  -6  10   6      295.72      316.62      7.99 o
  -5  10   6        6.60        9.62      1.12 o
  -4  10   6      179.86      168.84      7.63 o
  -3  10   6       53.55       66.01      3.52 o
  -2  10   6       22.76       17.35      3.06 o
  -1  10   6        5.84        7.17      2.31 o
   0  10   6      594.72      605.43     24.22 o
   1  10   6      543.33      589.64     12.81 o
   2  10   6       52.76       61.46      3.64 o
   3  10   6       45.68       40.56      2.42 o
   4  10   6       51.36       47.21      2.58 o
   5  10   6       27.69       33.79      2.75 o
   6  10   6      171.41      147.74      6.77 o
   7  10   6       59.05       42.53      2.65 o
   8  10   6      255.36      237.49      5.77 o
   9  10   6       15.68       16.91      1.89 o
  -5  11   6      283.41      266.59      7.04 o
  -4  11   6       21.11       15.90      1.32 o
  -3  11   6       12.57       12.08      2.04 o
  -2  11   6        1.13        1.45      1.31 o
  -1  11   6        0.05        1.35      1.38 o
   0  11   6     1085.02     1126.66     27.38 o
   1  11   6       14.18       13.70      1.89 o
   2  11   6       50.11       50.11      3.23 o
   3  11   6      131.60      118.11      4.81 o
   4  11   6        0.36        1.21      0.79 o
   5  11   6        5.62        3.56      1.19 o
   6  11   6       68.97       79.87      3.72 o
   7  11   6      222.85      231.02      5.97 o
   8  11   6       61.18       48.16      2.05 o
  -3  12   6      106.08      117.60      3.44 o
  -2  12   6       10.83       13.57      1.91 o
  -1  12   6      122.86      108.53      5.62 o
   0  12   6      202.82      211.45      8.43 o
   1  12   6      102.48      110.91      5.85 o
   2  12   6       86.73      101.24      4.92 o
   3  12   6       22.24       25.60      2.01 o
   4  12   6       46.58       55.43      4.35 o
   5  12   6        1.95        2.00      0.96 o
   6  12   6       61.24       57.70      4.91 o
   7  12   6       29.34       28.24      2.20 o
  -2  13   6       37.61       36.79      2.38 o
  -1  13   6       66.93       67.50      3.59 o
   0  13   6       63.69       57.39      3.08 o
   1  13   6       61.31       62.74      4.08 o
   2  13   6       28.83       30.91      3.21 o
   3  13   6      279.61      287.50      7.19 o
   4  13   6        1.19        1.19      0.77 o
   5  13   6        4.34        2.41      0.91 o
   6  13   6       34.51       31.20      4.75 o
   1  14   6       80.38       69.45      3.19 o
   2  14   6      111.00       91.61      3.77 o
   3  14   6       36.65       36.27      2.52 o
   4  14   6       13.18       17.34      1.69 o
  -4 -10   7        0.01        0.24      0.57 o
  -3 -10   7       14.15       16.55      1.46 o
  -2 -10   7      130.40      132.38      3.95 o
  -1 -10   7      367.55      377.47      7.47 o
   0 -10   7      363.45      382.72     11.07 o
   1 -10   7        7.45       11.76      1.62 o
  -5  -9   7        4.84        5.19      0.96 o
  -4  -9   7        5.30        4.76      1.08 o
  -3  -9   7        1.40        0.36      1.12 o
  -2  -9   7        0.90        1.83      0.84 o
  -1  -9   7       35.22       41.65      2.95 o
   0  -9   7        0.78        1.04      0.82 o
   1  -9   7       34.35       38.24      3.69 o
   2  -9   7      561.79      608.62     15.94 o
   3  -9   7       76.81       70.82      3.50 o
  -7  -8   7        2.04        2.89      0.98 o
  -6  -8   7        3.61        5.19      0.79 o
  -5  -8   7        2.24        2.93      0.77 o
  -4  -8   7       88.85       91.40      3.26 o
  -3  -8   7       13.95       14.05      1.70 o
  -2  -8   7      141.27      141.89      5.52 o
  -1  -8   7       16.01       18.15      2.08 o
   0  -8   7      107.24      115.23      4.08 o
   1  -8   7       66.61       78.94      5.19 o
   2  -8   7        4.46        5.66      1.26 o
   3  -8   7       22.81       31.30      2.15 o
   4  -8   7        1.97        3.45      0.52 o
  -8  -7   7      132.87      139.63      5.17 o
  -7  -7   7      196.36      194.39      7.52 o
  -6  -7   7        4.59        5.66      1.03 o
  -5  -7   7        5.23        4.73      1.00 o
  -4  -7   7        3.54        3.69      1.03 o
  -3  -7   7        4.93        6.12      1.46 o
  -2  -7   7      113.55      114.38      5.14 o
  -1  -7   7      111.15      115.25      5.20 o
   0  -7   7      205.57      199.26      5.68 o
   1  -7   7       80.50       71.35      3.18 o
   2  -7   7       52.93       48.73      3.29 o
   3  -7   7        0.11       -0.28      0.69 o
   4  -7   7       31.97       40.74      1.97 o
   5  -7   7        7.58        4.78      1.36 o
   6  -7   7        0.32        1.15      0.71 o
  -8  -6   7        2.30        6.72      1.39 o
  -7  -6   7      313.52      326.74     11.16 o
  -6  -6   7      229.05      220.41      5.40 o
  -5  -6   7        0.34        0.30      0.83 o
  -4  -6   7      118.07      114.94      4.10 o
  -3  -6   7        1.70        2.22      0.80 o
  -2  -6   7      166.12      170.03      4.81 o
  -1  -6   7      803.98      779.42     12.93 o
   0  -6   7       76.10       86.61      3.67 o
   1  -6   7       17.60       16.67      1.65 o
   2  -6   7       47.53       55.31      2.81 o
   3  -6   7       63.94       66.09      3.04 o
   4  -6   7        1.50        2.13      0.84 o
   5  -6   7       37.81       27.00      3.26 o
   6  -6   7       22.30       20.23      2.46 o
   7  -6   7        5.88        7.00      1.10 o
  -9  -5   7       32.54       20.85      1.50 o
  -8  -5   7      496.46      552.03      9.94 o
  -7  -5   7        9.96       13.40      2.34 o
  -6  -5   7      490.03      505.24      9.09 o
  -5  -5   7     1318.20     1362.57     22.65 o
  -4  -5   7      651.04      676.92     12.32 o
  -3  -5   7        1.72        2.38      0.75 o
  -2  -5   7       77.88       69.73      3.52 o
  -1  -5   7     3176.08     3365.79     33.38 o
   0  -5   7      228.35      208.29      4.84 o
   1  -5   7      222.54      215.39      4.94 o
   2  -5   7       40.55       42.41      2.44 o
   3  -5   7      327.86      314.12      7.04 o
   4  -5   7       81.75       90.23      4.33 o
   5  -5   7      212.11      203.17      9.82 o
   6  -5   7      378.63      399.97     13.48 o
   7  -5   7       20.24       21.79      2.45 o
  -9  -4   7        8.63        4.14      0.62 o
  -8  -4   7        0.57        2.80      1.04 o
  -7  -4   7      468.31      505.03     10.78 o
  -6  -4   7      134.91      128.32      5.43 o
  -5  -4   7      591.10      595.01     10.47 o
  -4  -4   7     1176.75     1175.94     14.48 o
  -3  -4   7      121.98      118.29      4.01 o
  -2  -4   7      302.30      309.71      8.34 o
  -1  -4   7      323.72      341.41     12.63 o
   0  -4   7      220.59      189.99      8.97 o
   1  -4   7      291.39      314.73      8.55 o
   2  -4   7       30.29       32.07      1.57 o
   3  -4   7       15.34       13.92      1.27 o
   4  -4   7       72.87       78.55      4.05 o
   5  -4   7       37.48       34.76      4.17 o
   6  -4   7       54.92       63.06      5.32 o
   7  -4   7        5.70        3.87      1.57 o
   8  -4   7       14.05       11.79      2.21 o
  -9  -3   7      126.91      131.22      5.50 o
  -8  -3   7       77.05       75.54      3.35 o
  -7  -3   7      148.74      145.68      5.34 o
  -6  -3   7      267.71      271.17      6.41 o
  -5  -3   7      475.57      464.39     15.05 o
  -4  -3   7       61.83       51.17      2.26 o
  -3  -3   7      682.47      718.70     20.02 o
  -2  -3   7       30.42       28.92      3.32 o
  -1  -3   7       30.95       24.24      3.05 o
   0  -3   7       55.99       58.84      4.54 o
   1  -3   7      332.77      309.11      7.59 o
   2  -3   7      762.31      709.15     13.69 o
   3  -3   7        1.13        2.81      0.68 o
   4  -3   7       38.49       37.19      2.34 o
   5  -3   7      301.07      312.82     12.91 o
   6  -3   7      544.26      505.05     17.01 o
   7  -3   7        0.07        0.33      1.54 o
   8  -3   7       13.01       11.25      1.32 o
  -9  -2   7       13.63        9.28      1.06 o
  -8  -2   7      127.73      128.33      3.66 o
  -7  -2   7       95.94       87.07      3.36 o
  -6  -2   7       54.34       49.83      2.55 o
  -5  -2   7      643.86      664.76     13.99 o
  -3  -2   7        1.11        2.73      1.28 o
  -2  -2   7      187.78      235.15      9.27 o
  -1  -2   7      273.37      250.18      9.32 o
   0  -2   7      124.54       95.91      5.43 o
   1  -2   7     1120.68     1021.03     16.63 o
   2  -2   7      202.96      163.09      5.30 o
   3  -2   7        6.31       14.62      1.72 o
   4  -2   7       67.55       60.18      4.37 o
   5  -2   7       35.29       39.63      4.36 o
   6  -2   7       22.28       19.92      3.20 o
   7  -2   7        0.26        1.50      0.98 o
   8  -2   7        0.58       -0.04      0.64 o
   9  -2   7        0.66       -0.19      0.94 o
 -10  -1   7      103.99       93.66      3.48 o
  -9  -1   7      175.45      170.34      4.89 o
  -8  -1   7       86.79       80.27      3.83 o
  -7  -1   7        6.56        8.93      1.56 o
  -6  -1   7      188.00      183.29      6.71 o
  -5  -1   7      171.36      171.55      6.12 o
  -4  -1   7      212.62      182.45      7.85 o
  -3  -1   7      332.65      318.73     11.00 o
  -2  -1   7        5.56        5.50      1.41 o
  -1  -1   7     1314.24     1283.33     27.65 o
   0  -1   7      365.49      296.91      6.46 o
   1  -1   7       51.07       53.18      2.61 o
   2  -1   7      792.59      826.41     14.26 o
   3  -1   7      128.73       98.48      4.11 o
   4  -1   7       20.50       17.70      1.92 o
   5  -1   7       47.16       43.84      2.12 o
   6  -1   7        5.86        8.38      1.53 o
   7  -1   7       41.57       41.38      3.01 o
   8  -1   7       74.00       70.39      3.54 o
   9  -1   7      108.05      126.78      6.19 o
 -10   0   7      102.36      104.65      3.77 o
  -9   0   7        0.02       -0.25      0.71 o
  -8   0   7       15.74       10.55      2.18 o
  -7   0   7     1055.17      980.99     25.79 o
  -6   0   7       24.60       25.47      3.97 o
  -5   0   7     1720.23     1605.07     49.49 o
  -4   0   7      725.98      650.22     18.21 o
  -3   0   7      279.69      234.34      6.23 o
  -2   0   7      929.35      876.72     14.15 o
  -1   0   7     3739.80     4125.82     74.74 o
   0   0   7      762.49      754.30     12.10 o
   1   0   7     2711.54     2542.77     63.15 o
   2   0   7     2351.17     2395.17     34.88 o
   3   0   7     3130.21     3063.22     41.47 o
   4   0   7       61.74       40.84      2.70 o
   5   0   7       61.65       79.21      2.78 o
   6   0   7      202.36      169.36      6.20 o
   7   0   7       40.73       36.41      2.86 o
   8   0   7       42.20       50.42      3.09 o
   9   0   7       40.02       37.29      2.49 o
  10   0   7        5.42        3.34      0.97 o
  -9   1   7       69.45       77.15      3.20 o
  -8   1   7       35.82       35.46      3.77 o
  -7   1   7      241.20      232.24     10.66 o
  -6   1   7      152.31      140.97      8.11 o
  -5   1   7      450.20      440.44     10.45 o
  -4   1   7      645.32      640.79     18.58 o
  -3   1   7      533.24      457.56     13.91 o
  -2   1   7      163.23      153.16      8.27 o
  -1   1   7       70.48       84.25     10.81 o
   0   1   7        2.10        2.27      0.58 o
   1   1   7     3538.15     3972.16     99.76 o
   2   1   7       25.46       10.50      1.20 o
   3   1   7      370.49      392.12     11.24 o
   4   1   7      178.59      171.78      8.61 o
   5   1   7      649.24      564.36     11.83 o
   6   1   7     1121.39     1102.87     16.01 o
   7   1   7      190.32      176.60      6.33 o
   8   1   7      144.33      153.37      8.51 o
   9   1   7        2.39        2.52      0.99 o
  10   1   7       23.25       17.98      2.06 o
  -9   2   7        2.28       -0.09      0.97 o
  -8   2   7        1.30        3.05      1.56 o
  -7   2   7       20.60       19.04      3.08 o
  -6   2   7       69.25       61.05      3.96 o
  -5   2   7      123.90      114.86     11.48 o
  -4   2   7       94.91       87.62      6.11 o
  -3   2   7      796.49      790.23     20.93 o
  -2   2   7      237.86      172.94      7.56 o
  -1   2   7       24.61       18.36      1.16 o
   0   2   7     1138.94     1084.58     18.74 o
   1   2   7       39.96       43.67      2.05 o
   2   2   7        2.72        4.42      1.75 o
   3   2   7      575.75      548.80     15.20 o
   4   2   7      538.98      581.05     10.99 o
   5   2   7       13.98        8.87      2.10 o
   6   2   7      823.33      853.37     13.22 o
   7   2   7      157.11      147.37      8.65 o
   8   2   7       47.38       41.20      4.52 o
   9   2   7       98.07      112.49      3.51 o
  10   2   7        4.52        5.35      1.24 o
  -9   3   7       15.80       16.23      1.82 o
  -8   3   7        6.57        2.66      0.96 o
  -7   3   7       32.24       32.41      3.79 o
  -6   3   7        9.01       10.99      1.82 o
  -5   3   7        3.76        5.46      1.50 o
  -4   3   7      285.65      267.88     11.53 o
  -3   3   7      105.57      110.20      6.67 o
  -2   3   7      116.45      127.92     15.49 o
  -1   3   7      965.63      915.88     20.70 o
   0   3   7        0.46        0.40      0.82 o
   1   3   7       79.78       52.44      3.87 o
   2   3   7      878.13      863.60     20.92 o
   3   3   7       12.34       17.85      2.48 o
   4   3   7      649.74      664.18     18.22 o
   5   3   7      159.48      138.80      7.15 o
   6   3   7       35.23       35.31      3.13 o
   7   3   7      273.59      273.95     12.12 o
   8   3   7       65.80       59.21      2.84 o
   9   3   7        1.37        0.97      0.64 o
  10   3   7      119.38      127.03      3.57 o
  -9   4   7       25.07       17.92      1.54 o
  -8   4   7       62.68       71.69      3.23 o
  -7   4   7       88.86       96.35      6.05 o
  -6   4   7       87.59       74.46      4.83 o
  -5   4   7      404.91      340.61     13.88 o
  -4   4   7     1001.65      954.42     14.54 o
  -3   4   7      483.18      408.02     14.48 o
  -2   4   7      130.98      117.38      6.78 o
  -1   4   7       87.09       94.40      4.91 o
   0   4   7     1456.82     1609.78     33.24 o
   1   4   7       18.83       31.13      3.01 o
   2   4   7       64.63       77.36      4.89 o
   3   4   7       92.77       84.54      5.28 o
   4   4   7        0.92        0.99      1.14 o
   5   4   7      280.48      267.99     10.45 o
   6   4   7      722.66      716.52     12.77 o
   7   4   7      212.82      218.56      5.72 o
   8   4   7      210.18      218.08      5.65 o
   9   4   7       95.63       90.78      3.20 o
  10   4   7      158.94      144.67      9.87 o
  -8   5   7       13.01       17.24      1.42 o
  -7   5   7      175.35      168.49      5.15 o
  -6   5   7       43.91       54.84      2.78 o
  -5   5   7       10.27        5.89      1.48 o
  -4   5   7      639.05      571.02     16.58 o
  -3   5   7        1.59       -1.13      1.18 o
  -2   5   7       14.49        9.95      2.18 o
  -1   5   7        1.95        3.61      1.09 o
   0   5   7       77.35       97.16      5.34 o
   1   5   7      616.42      738.35     18.82 o
   2   5   7       19.68       13.90      2.18 o
   3   5   7        0.11        8.76      2.06 o
   4   5   7      278.79      263.95     10.35 o
   5   5   7       41.42       43.63      2.92 o
   6   5   7      143.34      140.48      4.41 o
   7   5   7     1111.18     1137.49     16.30 o
   8   5   7      109.73      113.65      3.91 o
   9   5   7      196.48      196.62      5.63 o
  10   5   7      676.08      677.66     15.70 o
  -8   6   7       72.42       67.54      3.81 o
  -7   6   7      233.47      227.43      4.83 o
  -6   6   7       25.93       26.02      1.86 o
  -5   6   7      225.23      173.41      5.11 o
  -4   6   7        0.34        0.81      1.84 o
  -3   6   7      165.86      143.62      4.51 o
  -2   6   7       70.45       76.39      5.83 o
  -1   6   7       14.83        9.99      1.84 o
   0   6   7      758.39      998.59     23.60 o
   1   6   7      218.01      245.14      9.62 o
   2   6   7        6.67        5.75      1.70 o
   3   6   7      102.37       84.49      5.65 o
   4   6   7      234.17      232.50      9.87 o
   5   6   7       51.34       50.44      2.53 o
   6   6   7     1121.21     1180.54     19.96 o
   7   6   7       14.30       16.84      2.73 o
   8   6   7       44.01       41.01      3.92 o
   9   6   7       11.02       13.47      2.12 o
  10   6   7       54.19       60.99      3.47 o
  -8   7   7      160.10      154.35      4.95 o
  -7   7   7       21.49       20.76      2.37 o
  -6   7   7        0.44        1.03      1.10 o
  -5   7   7       12.56       16.56      2.09 o
  -4   7   7       45.05       42.94      3.27 o
  -3   7   7       26.60       24.97      2.47 o
  -2   7   7       39.88       27.76      1.97 o
  -1   7   7       91.53      102.72      4.90 o
   0   7   7      124.03      138.59      6.95 o
   1   7   7      128.93      152.46      7.60 o
   2   7   7      326.78      376.65     13.03 o
   3   7   7       76.19       78.48      5.57 o
   4   7   7      157.45      146.74      5.43 o
   5   7   7      126.86      125.09      6.63 o
   6   7   7      286.35      293.60     11.61 o
   7   7   7      397.92      379.09     13.43 o
   8   7   7       30.75       29.22      3.43 o
   9   7   7       87.08       84.16      4.98 o
  10   7   7      115.80      115.73      4.75 o
  -7   8   7      300.36      300.90      7.17 o
  -6   8   7      336.19      334.62      7.94 o
  -5   8   7       27.84       27.43      2.45 o
  -4   8   7      378.87      364.06      9.78 o
  -3   8   7       95.81       96.66      4.84 o
  -2   8   7        7.15        6.91      1.52 o
  -1   8   7      333.13      325.48     12.47 o
   0   8   7        2.18        1.45      0.81 o
   1   8   7      223.06      202.81      5.22 o
   2   8   7       17.46       20.00      1.64 o
   3   8   7       86.10       79.89      3.19 o
   4   8   7        2.16        2.49      0.82 o
   5   8   7       46.57       49.59      4.63 o
   6   8   7      310.70      326.04     12.59 o
   7   8   7      108.93      110.04      6.73 o
   8   8   7      118.39       96.89      5.89 o
   9   8   7        8.96        7.07      1.56 o
  10   8   7       10.79        9.45      1.25 o
  -6   9   7      208.77      246.24      5.59 o
  -5   9   7      190.07      209.53      8.51 o
  -4   9   7       76.57       77.61      3.98 o
  -3   9   7       27.93       34.79      2.81 o
  -2   9   7      294.08      270.24      9.63 o
  -1   9   7        2.16        6.95      1.50 o
   0   9   7      904.80      897.34     27.77 o
   1   9   7       96.52       93.11      3.60 o
   2   9   7      221.91      236.43      5.16 o
   3   9   7     1220.19     1382.25     24.32 o
   4   9   7     1126.49     1171.60     23.43 o
   5   9   7       26.07       28.06      2.92 o
   6   9   7       24.06       30.26      2.40 o
   7   9   7      156.58      163.33      8.14 o
   8   9   7      188.93      182.00      7.92 o
   9   9   7       42.93       42.05      3.09 o
  -5  10   7       79.27       81.59      7.08 o
  -4  10   7      583.37      602.65     16.60 o
  -3  10   7        5.71        9.15      1.61 o
  -2  10   7      259.20      275.27      7.81 o
  -1  10   7        2.45        2.49      1.51 o
   0  10   7        4.67        1.69      1.62 o
   1  10   7      264.14      286.12      8.75 o
   2  10   7       11.62       14.46      1.87 o
   3  10   7      215.01      262.90      6.40 o
   4  10   7      330.17      365.11      7.62 o
   5  10   7      113.78      121.69      6.73 o
   6  10   7       29.44       26.23      2.21 o
   7  10   7      204.09      218.92      5.89 o
   8  10   7       12.33       10.68      1.90 o
   9  10   7        0.16        1.43      0.75 o
  -4  11   7        8.79        9.07      0.90 o
  -3  11   7      178.29      195.05      7.91 o
  -2  11   7      181.88      198.98      8.62 o
  -1  11   7       14.63       20.45      2.94 o
   0  11   7       90.42      100.54      6.28 o
   1  11   7        7.71        9.68      1.68 o
   2  11   7       70.43       66.77      3.65 o
   3  11   7      284.46      261.87      7.43 o
   4  11   7      113.56      122.40      4.73 o
   5  11   7        0.56        1.53      0.76 o
   6  11   7        1.05        1.79      0.64 o
   7  11   7       46.39       41.70      2.18 o
   8  11   7       31.99       20.36      2.06 o
  -3  12   7       42.51       38.59      2.44 o
  -2  12   7      382.31      372.52     10.87 o
  -1  12   7      257.34      309.95     10.30 o
   0  12   7       12.43       10.31      2.02 o
   1  12   7      200.47      201.68      8.28 o
   2  12   7      677.37      709.94     13.23 o
   3  12   7       31.68       32.75      2.27 o
   4  12   7      116.65      116.98      4.07 o
   5  12   7        0.88        0.97      0.90 o
   6  12   7       48.36       46.16      2.32 o
   7  12   7      220.07      162.82      4.87 o
  -1  13   7       37.54       29.96      2.07 o
   0  13   7      337.28      348.25      9.37 o
   1  13   7      190.34      201.76      5.01 o
   2  13   7      902.53      892.39     14.24 o
   3  13   7      239.24      241.62      9.35 o
   4  13   7       45.29       43.89      2.40 o
   5  13   7       30.56       27.72      1.70 o
   3  14   7       13.07        7.40      1.14 o
   4  14   7       89.04       77.24      3.36 o
  -3 -10   8        0.42        0.16      0.57 o
  -2 -10   8       16.44        9.37      1.31 o
  -1 -10   8       49.77       51.78      4.95 o
   0 -10   8       18.18       19.76      1.64 o
  -5  -9   8      141.88      144.27      5.22 o
  -4  -9   8       11.27       12.24      1.29 o
  -3  -9   8        7.85        7.00      1.13 o
  -2  -9   8      152.34      151.59      4.58 o
  -1  -9   8       67.27       62.82      2.86 o
   0  -9   8      203.87      217.06      8.28 o
   1  -9   8       45.31       73.36      4.30 o
   2  -9   8      173.42      169.48      5.95 o
  -6  -8   8       32.15       33.26      2.40 o
  -5  -8   8       53.90       56.98      2.16 o
  -4  -8   8       88.43       99.99      3.08 o
  -3  -8   8       28.00       33.02      1.94 o
  -2  -8   8       80.47       88.50      4.00 o
  -1  -8   8      109.67      110.10      4.54 o
   0  -8   8       60.63       57.59      3.20 o
   1  -8   8       32.58       35.70      3.76 o
   2  -8   8       39.53       39.59      3.48 o
   3  -8   8        7.88       14.90      1.87 o
  -7  -7   8       74.80       83.36      4.09 o
  -6  -7   8      105.31      111.67      5.49 o
  -5  -7   8       88.69       86.16      3.08 o
  -4  -7   8        4.67        4.71      0.94 o
  -3  -7   8       87.64       88.32      3.19 o
  -2  -7   8        5.12        8.06      1.97 o
  -1  -7   8       40.40       43.46      3.09 o
   0  -7   8      143.53      142.77      5.55 o
   1  -7   8      113.97      138.56      4.89 o
   2  -7   8       26.56       28.66      2.39 o
   3  -7   8        4.30        1.39      0.57 o
   4  -7   8       13.45       10.61      1.49 o
   5  -7   8       51.64       53.56      2.90 o
  -8  -6   8      178.32      173.38      5.70 o
  -7  -6   8       38.22       52.17      3.69 o
  -6  -6   8        0.45        2.85      1.03 o
  -5  -6   8      691.70      755.61     11.88 o
  -4  -6   8      331.56      350.72      7.49 o
  -3  -6   8       19.35       19.80      1.64 o
  -2  -6   8      261.90      266.41      9.00 o
  -1  -6   8      274.44      292.56     11.78 o
   0  -6   8       23.51       22.86      1.94 o
   1  -6   8        1.84        3.43      1.08 o
   2  -6   8       24.28       28.71      2.54 o
   3  -6   8        6.60        9.10      1.66 o
   4  -6   8       69.08       55.96      3.01 o
   5  -6   8        8.05        5.45      1.51 o
   6  -6   8        1.30        0.84      0.79 o
  -8  -5   8      187.21      201.43      6.91 o
  -7  -5   8        2.22        4.74      1.50 o
  -6  -5   8      175.27      201.47      6.55 o
  -5  -5   8      828.27      830.60     13.04 o
  -4  -5   8       75.59       80.40      3.48 o
  -3  -5   8      542.05      570.51     10.08 o
  -2  -5   8      133.78      129.25      4.23 o
  -1  -5   8       26.35       24.87      4.05 o
   0  -5   8        3.69        5.51      1.18 o
   1  -5   8       17.87       23.83      1.92 o
   2  -5   8       25.61       21.01      1.76 o
   3  -5   8      183.01      200.03      5.32 o
   4  -5   8      115.34      122.19      4.89 o
   5  -5   8      137.87      133.86      7.30 o
   6  -5   8        8.16       10.81      2.01 o
   7  -5   8        2.66        0.60      0.71 o
  -8  -4   8       97.81       97.91      4.81 o
  -7  -4   8      110.75      100.10      5.92 o
  -6  -4   8       75.95       81.35      4.23 o
  -5  -4   8       73.01       58.19      2.91 o
  -4  -4   8      261.41      234.57      6.11 o
  -3  -4   8       46.98       50.06      2.60 o
  -2  -4   8      693.20      721.55     12.01 o
  -1  -4   8      508.03      510.31      9.55 o
   0  -4   8      187.03      178.07      4.41 o
   1  -4   8     5266.05     5385.51     64.13 o
   2  -4   8     1002.52      986.02     17.47 o
   3  -4   8       21.54       18.07      3.17 o
   4  -4   8       14.01       28.76      9.31 o
   5  -4   8      314.20      324.71     12.74 o
   6  -4   8      147.49      133.91      7.38 o
   7  -4   8      310.36      319.06     10.34 o
  -8  -3   8        0.16        0.14      0.53 o
  -7  -3   8        0.57        2.70      1.36 o
  -6  -3   8      269.96      270.02     11.53 o
  -5  -3   8      104.37       87.39      3.54 o
  -4  -3   8      516.45      491.71      9.35 o
  -3  -3   8      440.13      405.32      6.21 o
  -2  -3   8        1.97        1.61      0.77 o
  -1  -3   8      133.25      129.09      7.26 o
   0  -3   8      252.22      242.27     10.15 o
   1  -3   8      918.10      939.92     17.21 o
   2  -3   8      130.02      128.00      3.54 o
   3  -3   8       16.04       16.32      1.35 o
   4  -3   8       63.06       64.11      5.48 o
   5  -3   8      349.74      356.15     13.76 o
   6  -3   8       16.98       11.97      2.61 o
   7  -3   8      289.94      294.61      7.41 o
   8  -3   8       45.65       40.59      1.99 o
  -9  -2   8       19.88       19.91      1.69 o
  -8  -2   8        1.97        2.16      0.59 o
  -7  -2   8        9.12        5.02      1.87 o
  -6  -2   8      313.04      318.13     13.11 o
  -5  -2   8      202.07      220.22      9.71 o
  -4  -2   8       12.75       15.31      1.54 o
  -3  -2   8      187.74      191.38      4.43 o
  -2  -2   8      355.25      358.45     12.49 o
  -1  -2   8       27.00       34.86      3.46 o
   0  -2   8     1081.41     1084.90     25.78 o
   1  -2   8       33.97       34.82      2.32 o
   2  -2   8       10.63        8.09      1.28 o
   3  -2   8     1008.57      972.10     12.29 o
   4  -2   8      361.73      359.42      7.74 o
   5  -2   8        0.86        4.13      1.72 o
   6  -2   8      116.30      117.60      7.38 o
   7  -2   8       24.97       27.50      3.36 o
   8  -2   8        0.81        1.27      0.74 o
  -9  -1   8        0.13        1.62      0.56 o
  -8  -1   8       33.66       32.94      2.21 o
  -7  -1   8       86.81       88.84      3.32 o
  -6  -1   8       48.54       38.79      2.91 o
  -5  -1   8      205.43      195.05     10.05 o
  -4  -1   8        0.58        0.42      1.09 o
  -3  -1   8      220.10      205.66      8.91 o
  -2  -1   8        6.57        4.04      1.36 o
  -1  -1   8      607.98      553.88     15.56 o
   0  -1   8      119.31      143.14      6.70 o
   1  -1   8      413.03      416.59      8.88 o
   2  -1   8      654.79      648.39     20.24 o
   3  -1   8      205.79      201.81      6.31 o
   4  -1   8      115.20      110.26      3.89 o
   5  -1   8       13.98       14.30      1.77 o
   6  -1   8        3.33        4.25      1.32 o
   7  -1   8       66.33       69.81      3.74 o
   8  -1   8       49.95       54.60      2.99 o
   9  -1   8        3.52        1.58      0.97 o
  -9   0   8       34.69       37.97      2.06 o
  -8   0   8       59.17       47.64      3.48 o
  -7   0   8       10.04        8.66      1.44 o
  -6   0   8       55.22       52.05      3.49 o
  -5   0   8      987.85     1052.15     27.64 o
  -4   0   8      218.78      244.50     10.13 o
  -3   0   8      554.27      556.33     15.84 o
  -2   0   8       93.33      138.30      6.53 o
  -1   0   8      308.40      350.13     11.01 o
   0   0   8      609.47      528.15     14.16 o
   1   0   8        4.52        3.99      1.87 o
   2   0   8      564.88      583.89     11.22 o
   3   0   8     1745.84     1736.84     26.16 o
   4   0   8      203.26      197.61      5.19 o
   5   0   8      386.20      381.25     13.37 o
   6   0   8      259.73      274.08      8.22 o
   7   0   8       55.68       55.48      3.45 o
   8   0   8      389.71      389.64      9.88 o
   9   0   8        9.80        6.06      1.56 o
  -9   1   8       13.28       19.33      1.38 o
  -8   1   8       11.78       11.97      2.21 o
  -7   1   8       57.80       61.73      5.17 o
  -6   1   8        0.60        2.21      1.07 o
  -5   1   8      802.96      761.34     23.82 o
  -4   1   8       67.75       63.12      5.03 o
  -3   1   8       85.89      106.57      6.10 o
  -2   1   8      195.80      223.16      6.33 o
  -1   1   8       92.91       97.85      4.88 o
   0   1   8      149.58      157.86      6.20 o
   1   1   8      262.89      359.96     10.33 o
   2   1   8       40.88       66.26      3.94 o
   3   1   8       19.11       13.67      1.52 o
   4   1   8        8.23       11.19      1.49 o
   5   1   8      353.09      320.50      6.04 o
   6   1   8      483.14      450.91     12.16 o
   7   1   8      186.52      195.15      6.70 o
   8   1   8       92.75       91.03      3.43 o
   9   1   8       55.09       50.18      4.06 o
  10   1   8      127.48      121.82      4.53 o
  -9   2   8       67.58       65.67      2.43 o
  -8   2   8       72.20       72.54      4.83 o
  -7   2   8      150.99      137.77      7.74 o
  -6   2   8      196.86      159.01     25.87 o
  -5   2   8      328.75      315.87      8.77 o
  -4   2   8      219.70      190.71      9.25 o
  -3   2   8        9.40        6.18      1.63 o
  -2   2   8      224.43      210.72      8.76 o
  -1   2   8        0.26        3.99      0.64 o
   0   2   8      105.29      116.02      8.19 o
   1   2   8        0.71        0.30      0.57 o
   2   2   8       10.64       13.86      1.35 o
   3   2   8      257.60      251.04      6.35 o
   4   2   8      133.46      141.55      7.64 o
   5   2   8      225.95      226.28      5.83 o
   6   2   8       13.46       15.71      1.97 o
   7   2   8        0.10        1.84      1.12 o
   8   2   8        0.77        1.01      1.12 o
   9   2   8        3.63        6.46      1.81 o
  10   2   8        0.05       -0.43      0.76 o
  -9   3   8       16.62       15.19      1.05 o
  -8   3   8      302.52      258.81     32.46 o
  -7   3   8      214.93      198.85      9.20 o
  -6   3   8        0.69        0.88      0.88 o
  -5   3   8       30.32       24.21      3.49 o
  -4   3   8       77.35       65.81      3.73 o
  -3   3   8       43.73       27.04      3.45 o
  -2   3   8       65.18       72.80      5.20 o
  -1   3   8       10.25       12.45      1.45 o
   0   3   8       38.15       40.56      3.56 o
   1   3   8        0.03       -0.02      1.11 o
   2   3   8        1.17        0.94      1.11 o
   3   3   8      313.61      328.47     11.95 o
   4   3   8       63.50       63.27      5.08 o
   5   3   8        7.86        7.82      1.15 o
   6   3   8       49.56       44.54      2.56 o
   7   3   8      110.76      106.95      5.12 o
   8   3   8       63.37       62.30      3.76 o
   9   3   8       15.26       14.40      2.34 o
  10   3   8       81.31       70.52      3.53 o
  -8   4   8       39.09       36.80      3.68 o
  -7   4   8      178.29      189.91      8.43 o
  -6   4   8       89.25       84.52      4.36 o
  -5   4   8        1.32        2.62      1.73 o
  -4   4   8     2122.62     2079.75     26.29 o
  -3   4   8        7.30        9.04      1.47 o
  -2   4   8       23.88       24.45      3.20 o
  -1   4   8      400.24      495.99     14.06 o
   0   4   8      140.49      154.05      7.08 o
   1   4   8      158.43      167.08      7.64 o
   2   4   8      290.56      335.22     11.89 o
   3   4   8       90.04      122.61      6.93 o
   4   4   8      314.88      319.35     12.11 o
   5   4   8        2.70        6.89      1.27 o
   6   4   8       44.39       42.72      3.28 o
   7   4   8       10.32        7.83      1.38 o
   8   4   8      222.09      232.81      5.68 o
   9   4   8        0.71       -0.02      0.65 o
  10   4   8       77.90       65.42      3.12 o
  -8   5   8       28.28       24.04      1.47 o
  -7   5   8      267.43      287.40      9.83 o
  -6   5   8      343.61      361.44      9.40 o
  -5   5   8      109.07      103.73      4.76 o
  -4   5   8     1516.04     1569.07     20.86 o
  -3   5   8       44.05       40.05      2.56 o
  -2   5   8      966.68      931.34     24.76 o
  -1   5   8       64.53       70.37      4.55 o
   0   5   8     1001.23     1023.87     24.21 o
   1   5   8      814.96      874.01     22.00 o
   2   5   8       12.16       23.51      3.05 o
   3   5   8      105.70      104.57      6.55 o
   4   5   8       99.98       96.76      6.34 o
   5   5   8      546.06      521.27     11.25 o
   6   5   8       75.24       93.40      4.27 o
   7   5   8       69.04       69.19      3.68 o
   8   5   8        1.06        2.23      0.93 o
   9   5   8        8.05        7.24      1.08 o
  10   5   8      613.63      508.55     11.19 o
  -8   6   8       64.03       52.08      2.80 o
  -7   6   8      358.82      369.67      7.74 o
  -6   6   8       83.31       85.03      3.61 o
  -5   6   8        2.87        2.75      0.89 o
  -4   6   8      471.59      437.99     10.97 o
  -3   6   8       47.06       43.94      2.52 o
  -2   6   8      144.56      153.66      4.57 o
  -1   6   8      242.65      236.05      9.02 o
   0   6   8       31.73       29.00      3.15 o
   1   6   8      166.41      183.74      8.44 o
   2   6   8      190.16      202.62      9.11 o
   3   6   8      215.71      229.56     10.09 o
   4   6   8       15.55       14.46      1.44 o
   5   6   8       24.16       28.81      2.24 o
   6   6   8      303.03      302.86     11.70 o
   7   6   8      265.79      281.02      7.81 o
   8   6   8      108.87       87.46      6.26 o
   9   6   8        4.53        3.10      1.22 o
  10   6   8       67.10       55.04      2.92 o
  -7   7   8       46.12       50.30      3.52 o
  -6   7   8      444.50      443.53      8.58 o
  -5   7   8      378.34      375.57      7.43 o
  -4   7   8      107.22      101.80      4.92 o
  -3   7   8     1095.12     1043.49     19.35 o
  -2   7   8      199.04      207.44      5.55 o
  -1   7   8        0.50        2.35      0.86 o
   0   7   8      411.76      414.82      7.82 o
   1   7   8       43.31       31.82      3.50 o
   2   7   8        4.08        6.95      1.83 o
   3   7   8      167.66      183.35      4.97 o
   4   7   8       33.69       32.40      2.10 o
   5   7   8       49.58       48.79      3.17 o
   6   7   8       69.83       68.16      5.25 o
   7   7   8      120.65      104.00      6.32 o
   8   7   8     1257.21     1215.09     27.73 o
   9   7   8        2.75        3.13      0.85 o
  10   7   8        3.64        2.43      0.69 o
  -7   8   8      207.95      215.89      6.45 o
  -6   8   8       12.82       10.65      1.23 o
  -5   8   8      249.10      240.61      6.99 o
  -4   8   8      245.82      283.10      8.26 o
  -3   8   8       22.32       14.99      2.01 o
  -2   8   8      176.41      200.04      9.59 o
  -1   8   8      481.94      477.09     10.65 o
   0   8   8      152.43      143.46      4.30 o
   1   8   8       75.69       87.02      2.87 o
   2   8   8      883.57      952.52     17.20 o
   3   8   8       13.32       26.30      2.43 o
   4   8   8      472.11      507.55     11.24 o
   5   8   8        7.36        8.18      1.51 o
   6   8   8        6.74        4.24      1.14 o
   7   8   8      232.05      243.85      6.93 o
   8   8   8      487.99      435.35     13.30 o
   9   8   8       97.84      102.22      4.85 o
  -6   9   8      337.08      355.37      6.53 o
  -5   9   8       92.65      113.35      5.60 o
  -4   9   8        6.78        9.02      1.48 o
  -3   9   8      329.92      376.72      9.67 o
  -2   9   8       68.26       78.03      4.18 o
  -1   9   8      224.30      255.73     11.06 o
   0   9   8      786.92      758.54     21.45 o
   1   9   8      255.89      245.16      7.44 o
   2   9   8      878.97      956.21     40.92 o
   3   9   8     2184.24     2168.28     32.29 o
   4   9   8      253.77      274.54      7.67 o
   5   9   8       58.21       61.51      5.18 o
   6   9   8      100.30      108.86      6.68 o
   7   9   8      283.07      276.37     10.54 o
   8   9   8      541.38      544.97     14.85 o
   9   9   8        5.01        7.76      1.34 o
  -5  10   8        2.64        1.32      0.81 o
  -4  10   8      190.07      230.94      8.55 o
  -3  10   8      152.50      156.34     11.31 o
  -2  10   8      259.87      250.55     13.61 o
  -1  10   8        0.76        3.23      1.14 o
   0  10   8        2.64        1.87      1.95 o
   1  10   8      340.72      380.78     13.05 o
   2  10   8      178.08      182.13      6.29 o
   3  10   8      140.38      139.22      5.35 o
   4  10   8      232.43      262.35      6.19 o
   5  10   8       75.69       87.69      3.98 o
   6  10   8      222.45      234.73      9.83 o
   7  10   8      225.31      223.97      8.83 o
   8  10   8       45.54       43.55      2.03 o
   9  10   8      134.55      118.35      4.15 o
  -4  11   8       99.37      119.91      4.82 o
  -3  11   8       21.44       31.51      2.93 o
  -2  11   8       20.59       14.74      2.40 o
  -1  11   8      189.09      180.19      8.37 o
   0  11   8      128.96      156.50      7.89 o
   1  11   8      281.33      291.41     11.29 o
   2  11   8      773.18      804.02     28.46 o
   3  11   8      261.89      272.75      9.39 o
   4  11   8       46.84       58.57      3.16 o
   5  11   8      263.55      261.07      5.79 o
   6  11   8      142.06      125.71      3.33 o
   7  11   8       15.59       14.83      1.25 o
   8  11   8      135.98      128.31      4.86 o
  -3  12   8       21.77       26.15      1.95 o
  -2  12   8      267.15      320.07      9.51 o
  -1  12   8        8.68        6.56      1.57 o
   0  12   8       12.48       12.77      2.08 o
   1  12   8      330.64      358.46     11.60 o
   2  12   8      427.04      447.67     13.30 o
   3  12   8      182.98      200.39      9.33 o
   4  12   8       38.07       39.52      2.26 o
   5  12   8        8.33        8.16      1.01 o
   6  12   8       18.19       19.48      1.55 o
  -1  13   8        0.43        0.84      0.52 o
   0  13   8       41.84       40.11      2.66 o
   1  13   8        3.60        5.03      0.80 o
   2  13   8       91.31       86.62      4.08 o
   3  13   8       23.66       20.85      1.90 o
   4  13   8       45.00       44.85      3.47 o
   5  13   8      144.59      122.38      5.18 o
  -3  -9   9      144.13      156.37      5.64 o
  -2  -9   9      175.36      189.06     16.99 o
  -1  -9   9        0.79        0.63      0.52 o
   0  -9   9      169.44      154.88      4.05 o
   1  -9   9       13.05       24.91      1.88 o
  -5  -8   9       73.03       74.71      3.85 o
  -4  -8   9        1.20        1.20      1.06 o
  -3  -8   9       14.56       19.73      1.31 o
  -2  -8   9      282.74      297.33      5.81 o
  -1  -8   9        1.92        0.34      1.15 o
   0  -8   9        0.30        1.40      1.25 o
   1  -8   9      682.23      730.54     18.15 o
   2  -8   9       54.10       77.93      4.15 o
  -6  -7   9       99.41       92.52      4.20 o
  -5  -7   9      113.81      127.91      4.11 o
  -4  -7   9       75.81       78.57      3.47 o
  -3  -7   9       25.50       26.28      1.76 o
  -2  -7   9      116.56      121.36      5.23 o
  -1  -7   9        1.63        2.49      1.90 o
   0  -7   9      353.76      418.57      9.66 o
   1  -7   9      135.97      146.30      7.65 o
   2  -7   9       55.34       51.13      4.11 o
   3  -7   9      112.05      121.32      5.53 o
  -7  -6   9        5.72        6.52      1.23 o
  -6  -6   9       24.09       25.78      2.64 o
  -5  -6   9      244.30      237.75      6.65 o
  -4  -6   9       45.51       45.07      2.36 o
  -3  -6   9      322.06      336.14      6.02 o
  -2  -6   9      164.92      182.17      6.33 o
  -1  -6   9        7.31        7.74      1.49 o
   0  -6   9      383.19      390.96      9.88 o
   1  -6   9      225.24      264.75     11.29 o
   2  -6   9       26.30       20.30      3.07 o
   3  -6   9       66.32       61.77      3.06 o
   4  -6   9       73.52       84.97      3.19 o
   5  -6   9       30.28       27.25      2.31 o
  -8  -5   9       20.83       24.38      1.74 o
  -7  -5   9        5.08        6.91      1.47 o
  -6  -5   9       50.13       49.59      4.09 o
  -5  -5   9        0.32        1.39      1.04 o
  -4  -5   9      124.47      121.55      4.62 o
  -3  -5   9     1836.43     1926.86     24.03 o
  -2  -5   9        1.28        3.93      1.45 o
  -1  -5   9        8.47       11.74      2.88 o
   0  -5   9       70.80       78.13      4.21 o
   1  -5   9     1028.18     1045.15     21.92 o
   2  -5   9       14.57       18.99      2.03 o
   3  -5   9        0.14       -0.98      0.98 o
   4  -5   9       73.49       71.55      3.41 o
   5  -5   9      177.23      183.98      7.83 o
   6  -5   9        4.14        4.68      1.19 o
  -8  -4   9        0.54        0.28      0.53 o
  -7  -4   9       35.99       34.99      3.18 o
  -6  -4   9        0.08        0.84      1.32 o
  -5  -4   9      261.10      250.20      7.73 o
  -4  -4   9      471.70      445.84      8.88 o
  -3  -4   9      186.86      191.36      4.64 o
  -2  -4   9       10.73       11.93      1.39 o
  -1  -4   9      358.08      369.37      9.80 o
   0  -4   9       62.00       67.94      3.90 o
   1  -4   9       43.90       39.46      2.94 o
   2  -4   9      309.27      297.65      8.39 o
   3  -4   9      320.03      342.74     19.28 o
   4  -4   9       33.52       29.21      2.39 o
   5  -4   9       12.87       12.94      2.40 o
   6  -4   9       76.74       87.71      5.24 o
   7  -4   9        1.53        0.03      0.84 o
  -8  -3   9       34.97       38.49      2.62 o
  -7  -3   9        6.04        4.62      1.43 o
  -6  -3   9       29.73       27.19      3.52 o
  -5  -3   9      160.93      160.30      6.21 o
  -4  -3   9       12.07        6.13      1.42 o
  -3  -3   9        4.73        3.85      0.78 o
  -2  -3   9       57.12       49.81      2.30 o
  -1  -3   9      240.83      257.75      7.21 o
   0  -3   9      195.74      194.96      5.40 o
   1  -3   9      383.50      374.19      6.65 o
   2  -3   9        4.03        4.26      1.20 o
   3  -3   9      314.46      330.99      9.64 o
   4  -3   9        0.88        1.27      1.13 o
   5  -3   9        4.20        5.29      1.98 o
   6  -3   9       11.64        9.76      1.41 o
   7  -3   9        1.23        0.58      0.59 o
   8  -3   9      211.61      155.30      4.92 o
  -8  -2   9       33.42       31.06      2.37 o
  -7  -2   9       34.46       39.50      3.63 o
  -6  -2   9      114.64      126.54      7.57 o
  -5  -2   9        2.17        3.66      3.14 o
  -4  -2   9        0.65        0.23      0.91 o
  -3  -2   9        4.40        7.84      0.91 o
  -2  -2   9        6.72        7.88      0.84 o
  -1  -2   9        0.06        0.44      0.53 o
   0  -2   9        0.08        0.74      0.82 o
   1  -2   9      100.71       93.17      4.44 o
   2  -2   9       62.69       56.88      2.76 o
   3  -2   9      679.10      677.52     11.23 o
   4  -2   9        4.03        4.41      1.24 o
   5  -2   9       88.86       91.15      4.45 o
   6  -2   9        1.31        0.99      0.94 o
   7  -2   9       50.50       51.48      3.07 o
   8  -2   9      130.60      134.49      3.79 o
  -8  -1   9       63.00       62.35      2.70 o
  -7  -1   9        5.94        7.54      1.22 o
  -6  -1   9      119.21      108.67      4.76 o
  -5  -1   9       76.58       85.00      5.23 o
  -4  -1   9       39.48       37.86      3.01 o
  -3  -1   9       60.13       65.84      2.55 o
  -2  -1   9       23.66       19.99      1.90 o
  -1  -1   9        9.07       12.94      2.15 o
   0  -1   9      106.33      105.93      6.01 o
   1  -1   9       21.65       27.01      3.03 o
   2  -1   9       91.67       85.25      2.80 o
   3  -1   9      560.38      506.49      7.07 o
   4  -1   9       90.37       94.93      4.55 o
   5  -1   9        1.51       -1.02      2.02 o
   6  -1   9       10.32       12.08      2.40 o
   7  -1   9        5.20        4.46      1.21 o
   8  -1   9        0.77        0.66      0.73 o
  -9   0   9      449.14      427.10      9.69 o
  -8   0   9       47.02       42.31      2.20 o
  -7   0   9       42.03       39.69      2.17 o
  -6   0   9     1258.01     1204.37     24.52 o
  -5   0   9      541.12      522.23     17.83 o
  -4   0   9      338.61      343.03     13.99 o
  -3   0   9      367.33      419.67     22.68 o
  -2   0   9      478.79      530.18     15.39 o
  -1   0   9      222.21      213.44      8.56 o
   0   0   9      108.19      123.21      6.16 o
   1   0   9      217.68      204.23      7.64 o
   2   0   9      192.73      173.77      5.51 o
   3   0   9       61.77       51.87      1.95 o
   4   0   9      649.19      614.19      9.67 o
   5   0   9      636.42      657.52     14.07 o
   6   0   9      106.97      109.17      5.05 o
   7   0   9       13.76       11.61      1.75 o
   8   0   9      157.78      144.55      4.78 o
   9   0   9       82.78       61.83      5.31 o
  -9   1   9       19.41       17.08      1.52 o
  -8   1   9      321.65      324.88      7.08 o
  -7   1   9      150.60      140.94      7.45 o
  -6   1   9       26.11       22.50      2.28 o
  -5   1   9        6.83        8.95      2.33 o
  -4   1   9        0.45        0.33      1.39 o
  -3   1   9       24.17       29.49      5.44 o
  -2   1   9       11.77       13.48      2.00 o
  -1   1   9       10.33       22.15      2.46 o
   0   1   9       33.42       33.07      2.90 o
   1   1   9       46.96       57.13      2.78 o
   2   1   9      324.01      313.34     13.73 o
   3   1   9       12.19        4.40      0.97 o
   4   1   9      412.25      412.77      9.30 o
   5   1   9       22.63       28.86      2.64 o
   6   1   9        0.01       -0.11      1.38 o
   7   1   9       22.10       21.33      2.22 o
   8   1   9       26.60       18.60      1.80 o
   9   1   9       42.81       35.59      3.00 o
  -9   2   9      203.86      212.28      5.86 o
  -8   2   9       21.37       23.28      2.55 o
  -7   2   9      238.28      256.10     10.43 o
  -6   2   9       86.33       75.17      3.89 o
  -5   2   9       72.07       72.19      5.67 o
  -4   2   9      525.77      480.82     11.09 o
  -3   2   9     1117.30     1007.29     14.28 o
  -2   2   9       55.81       40.66      3.74 o
   4   2   9       16.79       13.06      1.46 o
   5   2   9       22.26       24.66      2.03 o
   6   2   9        5.13        4.62      1.19 o
   7   2   9       75.26       86.56      4.27 o
   8   2   9      202.44      211.80      6.12 o
   9   2   9       82.47       70.54      4.45 o
  -8   3   9      366.44      417.97     11.59 o
  -7   3   9        5.00        6.51      1.86 o
  -6   3   9      204.37      214.68     18.99 o
  -5   3   9      772.74      705.81     32.85 o
  -4   3   9       16.38       19.23      2.28 o
  -3   3   9     3327.93     3104.94     56.69 o
  -2   3   9      238.45      209.98      9.42 o
  -1   3   9        9.30       15.37      1.62 o
   0   3   9     1361.27     1415.82     31.95 o
   1   3   9      310.65      331.95     12.13 o
   2   3   9      471.78      518.30     16.35 o
   3   3   9      232.99      234.81     10.51 o
   4   3   9      405.50      405.34      9.99 o
   5   3   9       43.80       42.68      2.53 o
   6   3   9        3.96        1.58      1.01 o
   7   3   9        8.16        7.53      1.46 o
   8   3   9       48.05       39.61      4.10 o
   9   3   9        0.12        0.54      1.04 o
  10   3   9        2.03        1.00      0.62 o
  -8   4   9        0.73        1.10      0.74 o
  -7   4   9      247.12      275.92      9.89 o
  -6   4   9      121.48      129.32      5.25 o
  -5   4   9      146.78      165.36      9.15 o
  -4   4   9      831.40      758.35     15.50 o
  -3   4   9       84.49       74.16      3.19 o
  -2   4   9      833.05      874.56     11.87 o
  -1   4   9      995.31      992.59     43.76 o
   0   4   9        0.41        0.40      1.22 o
   1   4   9      129.54      143.62      7.56 o
   2   4   9       66.90       63.26      5.08 o
   3   4   9      445.50      442.88     15.17 o
   4   4   9      195.08      206.64      5.55 o
   5   4   9       11.98       14.50      2.42 o
   6   4   9      327.77      319.28      8.77 o
   7   4   9       11.63        9.18      2.60 o
   8   4   9      155.11      173.15      8.39 o
   9   4   9        0.12        0.40      0.90 o
  10   4   9        0.60        0.37      0.65 o
  -8   5   9        5.11        5.60      0.84 o
  -7   5   9       42.58       38.92      2.28 o
  -6   5   9      570.97      566.44     11.99 o
  -5   5   9       52.03       40.13      4.53 o
  -4   5   9       30.70       23.87      2.52 o
  -3   5   9      200.66      195.24      6.78 o
  -2   5   9      510.59      518.45      9.45 o
  -1   5   9      501.30      538.75      7.28 o
   0   5   9      430.97      395.06     13.11 o
   1   5   9      750.90      854.35     22.36 o
   2   5   9     1911.38     2072.39     44.51 o
   3   5   9     1252.79     1194.51     16.74 o
   4   5   9        2.31        2.77      0.85 o
   5   5   9       73.05       78.13      3.35 o
   6   5   9      843.40      854.19     23.91 o
   7   5   9      127.21      125.02      4.82 o
   8   5   9      252.76      248.24      8.97 o
   9   5   9       23.69       24.12      2.41 o
  10   5   9       21.81       19.49      1.69 o
  -7   6   9       87.02       97.49      3.17 o
  -6   6   9       12.56       11.35      1.46 o
  -5   6   9      221.12      216.28      5.41 o
  -4   6   9      261.92      294.27      8.43 o
  -3   6   9      607.43      602.23     12.65 o
  -2   6   9      153.24      135.05      4.34 o
  -1   6   9      180.96      178.61      4.29 o
   0   6   9      101.62      113.78      2.92 o
   1   6   9      527.89      517.96      9.29 o
   2   6   9      509.50      509.94     11.78 o
   3   6   9       42.41       54.00      3.44 o
   4   6   9       45.04       44.20      3.45 o
   5   6   9       49.31       56.96      6.74 o
   6   6   9       60.37       60.15      3.40 o
   7   6   9       30.81       35.68      2.64 o
   8   6   9       55.41       72.31      4.44 o
   9   6   9       20.73       19.04      2.18 o
  -7   7   9        2.11        1.39      0.70 o
  -6   7   9      191.67      188.56      4.51 o
  -5   7   9       27.44       24.19      1.65 o
  -4   7   9      177.85      193.86      6.62 o
  -3   7   9       31.80       26.18      2.50 o
  -2   7   9        4.57        3.65      1.10 o
  -1   7   9      476.61      486.90     10.84 o
   0   7   9      241.69      228.00      4.82 o
   1   7   9      124.81      116.38      3.83 o
   2   7   9      879.10      951.67     15.13 o
   3   7   9      168.78      181.83      5.06 o
   4   7   9      108.93      114.52      4.84 o
   5   7   9      996.30     1005.44     18.12 o
   6   7   9        0.63        0.88      0.94 o
   7   7   9       11.90       10.30      1.58 o
   8   7   9     1093.40     1100.21     18.30 o
   9   7   9       99.91       80.72      3.15 o
  -6   8   9       13.85       15.38      1.21 o
  -5   8   9       17.36       21.13      1.86 o
  -4   8   9       76.83       73.02      3.81 o
  -3   8   9       68.22       60.39      3.65 o
  -2   8   9      247.38      270.08      7.71 o
  -1   8   9       49.36       46.44      3.01 o
   0   8   9      127.42      139.34      4.59 o
   1   8   9       37.98       44.80      3.04 o
   2   8   9       44.77       57.38      4.73 o
   3   8   9      729.34      790.99     15.14 o
   4   8   9      101.35      103.90      4.59 o
   5   8   9        5.00        3.75      1.19 o
   6   8   9        2.13        3.80      1.86 o
   7   8   9       59.74       59.26      3.14 o
   8   8   9      628.54      574.37     10.46 o
   9   8   9        9.14       14.58      1.57 o
  -6   9   9       40.15       37.62      2.23 o
  -5   9   9       62.06       68.99      3.80 o
  -4   9   9       13.88       16.15      1.73 o
  -3   9   9      113.92      112.24      4.77 o
  -2   9   9      168.76      160.14      5.97 o
  -1   9   9       26.52       24.48      3.38 o
   0   9   9      161.89      161.77      8.58 o
   1   9   9       92.01       83.65      6.09 o
   2   9   9      119.10       91.52      4.25 o
   3   9   9      117.82      114.90      7.04 o
   4   9   9       36.86       43.62      4.35 o
   5   9   9      948.46      977.56     24.99 o
   6   9   9        1.34       -0.54      1.31 o
   7   9   9      189.46      207.63      8.40 o
   8   9   9        7.20        5.67      1.32 o
   9   9   9       21.29       15.07      1.37 o
  -5  10   9       12.60       11.04      0.84 o
  -4  10   9       14.27       18.66      2.13 o
  -3  10   9        3.86        2.33      0.90 o
  -2  10   9      117.05      125.16      4.85 o
  -1  10   9        8.19        8.80      1.48 o
   0  10   9       26.79       26.46      3.78 o
   1  10   9       59.45       60.79      5.12 o
   2  10   9       75.32       80.03      7.47 o
   3  10   9      210.96      207.48      6.43 o
   4  10   9       75.56       84.04      4.16 o
   5  10   9       21.31       19.94      2.93 o
   6  10   9       45.01       53.05      4.26 o
   7  10   9       16.62       15.42      2.18 o
   8  10   9       11.02        6.19      0.79 o
  -4  11   9      159.21      145.33      4.73 o
  -3  11   9        5.68        4.46      1.25 o
  -2  11   9       11.81       13.39      1.40 o
  -1  11   9        0.09        0.16      0.65 o
   0  11   9        3.56        3.58      1.63 o
   1  11   9        6.31        5.87      2.01 o
   2  11   9        6.41        4.69      1.79 o
   3  11   9       45.83       41.29      2.90 o
   4  11   9      290.46      275.64     12.31 o
   5  11   9       20.84       16.19      2.29 o
   6  11   9        3.78        3.64      1.15 o
   7  11   9        7.73        8.10      1.14 o
  -2  12   9       16.71       23.74      2.13 o
  -1  12   9        0.72        0.87      1.10 o
   0  12   9        3.19        8.70      1.72 o
   1  12   9       55.34       54.05      3.96 o
   2  12   9      175.97      184.76      7.61 o
   3  12   9       87.92       77.30      4.65 o
   4  12   9        5.72        3.56      1.29 o
   5  12   9        2.49        1.89      0.87 o
   6  12   9       31.85       25.40      2.65 o
   0  13   9       55.47       74.34      3.40 o
   1  13   9        0.25        2.43      2.31 o
   2  13   9       89.91       91.04      4.06 o
   3  13   9        1.00        0.08      0.62 o
   4  13   9       88.54       86.98      4.39 o
   5  13   9       39.79       42.28      2.54 o
  -4  -8  10       92.00      119.86      4.44 o
  -3  -8  10       20.69       22.00      2.05 o
  -2  -8  10       41.43       47.21      2.06 o
  -1  -8  10       14.88       16.78      1.31 o
   0  -8  10        3.20        1.41      0.55 o
   1  -8  10        0.33        0.02      0.65 o
  -5  -7  10        0.01        0.52      0.51 o
  -4  -7  10      137.89      145.96     10.52 o
  -3  -7  10        3.57        4.75      1.60 o
  -2  -7  10        1.32        2.09      0.83 o
  -1  -7  10       22.46       31.78      2.20 o
   0  -7  10        0.02       -0.88      1.38 o
   1  -7  10        2.20        1.38      1.22 o
   2  -7  10        0.32        1.27      0.98 o
   3  -7  10      147.42      127.04      4.37 o
  -6  -6  10       86.70       90.48      4.09 o
  -5  -6  10       99.95      100.82      6.98 o
  -4  -6  10        0.42        0.48      0.64 o
  -3  -6  10       18.75       18.29      1.47 o
  -2  -6  10        6.30        6.78      1.08 o
  -1  -6  10      104.34      110.85      6.56 o
   0  -6  10        5.52        8.01      2.21 o
   1  -6  10       11.71        9.89      2.21 o
   2  -6  10        4.23        3.85      1.57 o
   3  -6  10       58.09       76.38      4.38 o
   4  -6  10        7.45        5.18      0.90 o
  -7  -5  10      132.73      144.72      5.16 o
  -6  -5  10       65.31       64.27      4.03 o
  -5  -5  10       69.92       74.33      3.46 o
  -4  -5  10       28.81       23.84      2.17 o
  -3  -5  10      505.47      537.30      8.06 o
  -2  -5  10      226.96      234.75      4.88 o
  -1  -5  10      128.63      138.36      5.53 o
   0  -5  10      196.30      214.02     10.10 o
   1  -5  10       13.17       18.83      3.08 o
   2  -5  10        2.49        1.02      1.36 o
   3  -5  10       23.92       25.15      1.99 o
   4  -5  10       56.19       68.99      2.88 o
   5  -5  10       50.62       45.58      3.08 o
  -7  -4  10        1.66        2.49      0.93 o
  -6  -4  10      145.33      160.78      7.32 o
  -5  -4  10      177.18      167.22      5.80 o
  -4  -4  10       18.00       17.95      2.13 o
  -3  -4  10     1139.84     1180.65     16.64 o
  -2  -4  10        1.97        1.31      0.72 o
  -1  -4  10       63.82       67.27      3.96 o
   0  -4  10      886.09      893.95     24.63 o
   1  -4  10      198.92      202.02      9.96 o
   2  -4  10       40.31       49.96      3.15 o
   3  -4  10       18.80       19.16      2.15 o
   4  -4  10       49.46       50.64      2.84 o
   5  -4  10        3.75        5.33      1.52 o
   6  -4  10       33.52       33.59      2.71 o
  -7  -3  10      138.99      149.16      6.31 o
  -6  -3  10       49.72       53.48      4.46 o
  -5  -3  10      111.21      126.74      7.61 o
  -4  -3  10       22.28       37.61      3.02 o
  -3  -3  10       38.99       27.43      1.98 o
  -2  -3  10       48.03       54.43      2.42 o
  -1  -3  10       11.18        6.34      1.11 o
   0  -3  10       20.62       17.97      3.01 o
   1  -3  10      167.63      183.59      6.27 o
   2  -3  10       22.08       22.27      2.24 o
   3  -3  10      155.71      168.84      6.07 o
   4  -3  10       36.94       34.02      2.54 o
   5  -3  10        1.73        2.45      1.55 o
   6  -3  10        0.32        1.06      1.17 o
   7  -3  10       63.02       57.64      3.36 o
  -8  -2  10      102.59       84.86      3.21 o
  -7  -2  10      352.79      343.20     10.75 o
  -6  -2  10      251.67      263.89     10.75 o
  -5  -2  10       78.99       89.88      6.57 o
  -4  -2  10       23.77       32.44      2.80 o
  -3  -2  10      652.53      612.94     14.10 o
  -2  -2  10       71.59       91.42      4.06 o
  -1  -2  10      121.87      118.05      4.99 o
   0  -2  10       23.01       34.55      4.06 o
   1  -2  10        1.25        3.61      1.19 o
   2  -2  10      261.60      242.31      7.51 o
   3  -2  10      575.63      579.43     12.66 o
   4  -2  10       22.95       32.12      2.56 o
   5  -2  10        3.90        5.05      1.32 o
   6  -2  10        6.67        8.46      1.69 o
   7  -2  10        0.57       -0.49      0.61 o
  -7  -1  10       63.34       56.24      2.66 o
  -6  -1  10      142.88      140.59      5.10 o
  -5  -1  10      235.91      231.89     11.80 o
  -4  -1  10        0.00        0.91      1.13 o
  -3  -1  10      602.04      551.68     10.22 o
  -2  -1  10      374.00      388.47      6.85 o
  -1  -1  10       10.57       18.37      1.57 o
   0  -1  10      457.89      426.06      8.11 o
   1  -1  10        5.58        5.77      1.01 o
   2  -1  10        7.64        7.05      1.16 o
   3  -1  10     1479.38     1427.26     19.15 o
   4  -1  10        8.40       11.55      1.76 o
   5  -1  10      124.98      130.67      5.38 o
   6  -1  10       34.62       44.14      2.95 o
   7  -1  10        1.91        0.71      0.77 o
   8  -1  10        3.29        7.28      0.92 o
  -8   0  10       52.09       50.25      2.91 o
  -7   0  10       90.24      112.39      3.96 o
  -6   0  10      212.72      171.51      9.97 o
  -5   0  10      357.07      347.97     13.94 o
  -4   0  10      854.73      872.18     25.33 o
  -3   0  10       22.55       23.45      2.21 o
  -2   0  10      272.92      236.75      6.20 o
  -1   0  10      722.55      783.39     11.98 o
   0   0  10      475.58      455.96     10.32 o
   1   0  10      699.83      670.35     12.92 o
   2   0  10      127.41      141.02      3.70 o
   3   0  10       50.74       39.86      2.03 o
   4   0  10     1790.43     1832.15     40.54 o
   5   0  10      203.99      219.25      7.31 o
   6   0  10       43.09       37.22      2.89 o
   7   0  10       25.70       34.18      2.50 o
   8   0  10       78.18       81.32      3.32 o
  -8   1  10      161.65      151.29      5.67 o
  -7   1  10       82.61       69.21      2.98 o
  -6   1  10      103.30      117.73      4.85 o
  -5   1  10      146.44      146.94      8.54 o
  -4   1  10        2.63        1.53      1.30 o
  -3   1  10     1304.83     1309.50     37.34 o
  -2   1  10      156.76      132.35      4.02 o
  -1   1  10      276.35      240.33      6.07 o
   0   1  10       20.22       24.65      1.71 o
   1   1  10      138.48      137.33      6.68 o
   2   1  10      587.26      526.11      7.91 o
   3   1  10       11.39       14.73      1.16 o
   4   1  10      244.27      258.87      8.03 o
   5   1  10      472.79      476.54     11.60 o
   6   1  10      198.23      164.58      6.17 o
   7   1  10       62.22       75.41      4.12 o
   8   1  10      217.49      235.85     11.15 o
   9   1  10        0.52        0.75      0.67 o
  -8   2  10       77.85       83.85      4.03 o
  -7   2  10       82.74       93.87      5.48 o
  -6   2  10        7.73       11.17      1.59 o
  -5   2  10      328.73      351.08     13.50 o
  -4   2  10      182.76      146.46      7.78 o
  -3   2  10      823.02      800.37     15.10 o
  -2   2  10     1127.20     1158.72     16.15 o
  -1   2  10       59.99       37.87      2.20 o
   0   2  10       46.72       69.61      5.40 o
   1   2  10      772.40      796.41     15.15 o
   2   2  10       30.55       18.78      1.23 o
   3   2  10      699.45      693.59     15.65 o
   4   2  10       25.50       26.29      2.03 o
   5   2  10      253.77      263.96      8.19 o
   6   2  10       91.60      108.79      5.01 o
   7   2  10        0.87        1.86      1.08 o
   8   2  10       17.76       26.76      1.93 o
   9   2  10        3.81        9.45      1.07 o
  -8   3  10       25.65       29.51      2.20 o
  -7   3  10       28.90       33.09      3.17 o
  -6   3  10      144.98      124.15     16.55 o
  -5   3  10       67.67       69.92      6.66 o
  -4   3  10      225.40      225.22      7.22 o
  -3   3  10      530.30      547.98     20.06 o
  -2   3  10      121.94      119.08      4.04 o
  -1   3  10      549.36      573.44      9.91 o
   0   3  10      755.65      705.73     11.28 o
   1   3  10      243.58      229.26      5.25 o
   2   3  10      215.52      209.85      4.79 o
   3   3  10       53.82       39.48      2.05 o
   4   3  10       14.11       13.43      1.54 o
   5   3  10      166.82      166.20      6.34 o
   6   3  10       15.70       16.43      2.06 o
   7   3  10       31.80       42.64      2.92 o
   8   3  10      326.67      298.38     10.99 o
   9   3  10       60.14       68.50      2.80 o
  -8   4  10       64.29       77.41      3.17 o
  -7   4  10       28.84       28.03      1.77 o
  -6   4  10        0.29       -0.20      0.75 o
  -5   4  10       45.20       38.36      2.78 o
  -4   4  10       19.39       25.90      2.80 o
  -3   4  10      822.02      802.75     15.44 o
  -2   4  10     1845.16     1915.48     28.81 o
  -1   4  10      120.16      129.03      4.69 o
   0   4  10      103.59      127.46      3.99 o
   1   4  10      630.64      657.68     11.60 o
   2   4  10       18.87       22.73      2.02 o
   3   4  10      154.33      165.13      3.98 o
   4   4  10      302.79      294.89      7.08 o
   5   4  10       33.23       32.38      2.83 o
   6   4  10       88.54       77.53      4.12 o
   7   4  10      128.58      159.26      5.51 o
   8   4  10      265.81      280.04     10.54 o
   9   4  10       74.09       65.92      4.06 o
  -7   5  10      107.57      116.21      3.49 o
  -6   5  10      151.62      155.14      5.16 o
  -5   5  10       26.29       30.12      3.76 o
  -4   5  10        7.16        4.34      1.31 o
  -3   5  10       39.80       36.93      4.08 o
  -2   5  10      220.06      213.11      6.91 o
  -1   5  10        9.95        5.48      0.89 o
   0   5  10      113.49      120.33      3.07 o
   1   5  10       34.58       32.09      1.84 o
   2   5  10      896.89      901.54     13.90 o
   3   5  10       25.94       25.42      1.72 o
   4   5  10      476.62      474.86      9.42 o
   5   5  10      641.57      676.60     14.22 o
   6   5  10      136.24      137.27      5.40 o
   7   5  10        0.73        3.32      1.78 o
   8   5  10      309.57      358.77     11.87 o
   9   5  10        7.64       13.54      1.98 o
  -7   6  10       18.50       16.10      1.17 o
  -6   6  10       49.55       53.96      2.72 o
  -5   6  10       72.76       76.07      4.91 o
  -4   6  10       10.53        4.42      1.96 o
  -3   6  10       18.39       16.81      1.89 o
  -2   6  10        2.33        1.94      1.04 o
  -1   6  10       22.17       24.24      1.86 o
   0   6  10      184.29      191.34      4.02 o
   1   6  10      471.33      449.21      7.50 o
   2   6  10        0.06        0.64      0.65 o
   3   6  10      134.06      130.78      5.50 o
   4   6  10      323.25      321.49     13.09 o
   5   6  10      133.53      130.47      8.05 o
   6   6  10      111.25      121.78      7.66 o
   7   6  10       27.01       30.32      3.76 o
   8   6  10        5.45        9.69      2.11 o
   9   6  10       51.94       65.50      3.72 o
  -6   7  10        1.32        1.00      0.64 o
  -5   7  10       15.84       18.63      1.75 o
  -4   7  10        3.07        4.13      1.14 o
  -3   7  10       14.51        8.97      1.68 o
  -2   7  10        0.02        2.08      2.79 o
  -1   7  10       37.38       44.69      4.06 o
   0   7  10        5.71        3.14      0.84 o
   1   7  10       16.33       12.79      1.42 o
   2   7  10      108.00      102.74      4.47 o
   3   7  10       21.89       19.67      2.05 o
   4   7  10      333.65      338.30     13.25 o
   5   7  10        3.44        3.98      1.19 o
   6   7  10      221.56      237.95      6.90 o
   7   7  10      141.55      148.90      4.95 o
   8   7  10       43.00       33.63      2.12 o
   9   7  10       57.44       43.42      2.55 o
  -6   8  10      132.51      141.70      5.27 o
  -5   8  10       36.27       32.41      2.10 o
  -4   8  10        0.59        1.21      0.60 o
  -3   8  10       18.67       17.29      2.00 o
  -2   8  10       18.58       21.06      4.07 o
  -1   8  10       89.39       87.31      4.14 o
   0   8  10       27.40       21.07      1.79 o
   1   8  10       21.04       15.04      1.51 o
   2   8  10       16.73       22.70      3.24 o
   3   8  10       34.95       34.57      2.64 o
   4   8  10        5.11        7.20      1.48 o
   5   8  10        0.33        0.68      0.95 o
   6   8  10       72.10       76.95      5.55 o
   7   8  10       44.53       39.34      2.36 o
   8   8  10        6.06        2.96      0.69 o
  -5   9  10      369.43      373.08      8.79 o
  -4   9  10       74.00       59.07      4.18 o
  -3   9  10        1.79        0.90      0.97 o
  -2   9  10      231.76      233.45      7.07 o
  -1   9  10      729.84      725.28     20.18 o
   0   9  10       67.62       68.49      5.36 o
   1   9  10       40.87       37.47      2.77 o
   2   9  10        1.10        1.47      1.00 o
   3   9  10       24.21       35.75      4.29 o
   4   9  10        0.29        1.08      0.98 o
   5   9  10      995.78     1056.48     23.51 o
   6   9  10      236.12      231.63      6.14 o
   7   9  10        5.72        6.69      1.55 o
   8   9  10      252.02      239.56      6.98 o
  -4  10  10       11.65       15.72      1.67 o
  -3  10  10      391.35      381.79     12.20 o
  -2  10  10       31.25       20.32      1.88 o
  -1  10  10       35.54       49.43      3.01 o
   0  10  10       66.05       60.22      4.84 o
   1  10  10      108.84      110.42      6.71 o
   2  10  10       31.73       32.27      3.70 o
   3  10  10       42.20       41.27      4.23 o
   4  10  10      491.75      537.85     16.32 o
   5  10  10      234.87      263.06     10.12 o
   6  10  10        2.17        0.28      1.09 o
   7  10  10        5.10        6.58      0.97 o
  -3  11  10      124.68      143.74      5.24 o
  -2  11  10       80.75       79.39      2.96 o
  -1  11  10       13.23       14.66      1.46 o
   0  11  10      148.31      143.20      6.02 o
   1  11  10      220.80      218.02      8.99 o
   2  11  10        1.25        0.48      1.38 o
   3  11  10       19.46       17.17      2.52 o
   4  11  10      183.14      189.76      8.00 o
   5  11  10       54.91       46.17      3.55 o
   6  11  10        0.14        0.29      0.82 o
   7  11  10        1.49        0.79      0.58 o
  -2  12  10        0.51        2.21      0.72 o
  -1  12  10      319.66      326.11      9.31 o
   0  12  10       59.06       67.10      4.00 o
   1  12  10       75.14       94.60      4.96 o
   2  12  10       60.82       86.78      4.77 o
   3  12  10        0.31        1.07      1.12 o
   4  12  10        3.06        5.79      1.35 o
   5  12  10       71.05       73.93      3.64 o
   1  13  10       77.49       78.21      3.39 o
   2  13  10       31.43       32.39      2.17 o
   3  13  10       30.26       23.22      1.75 o
   4  13  10      277.05      215.84      6.61 o
  -3  -7  11       37.69       47.78      2.87 o
  -2  -7  11      124.70      137.08      6.23 o
  -1  -7  11       57.21       69.57      2.57 o
   0  -7  11        7.13        6.02      0.80 o
   1  -7  11        0.24        0.21      0.63 o
  -5  -6  11       40.82       33.30      1.98 o
  -4  -6  11      505.24      556.78     27.14 o
  -3  -6  11       13.01       11.66      1.20 o
  -2  -6  11       89.87      103.57      3.76 o
  -1  -6  11       22.06       22.04      1.80 o
   0  -6  11       67.43       78.65      3.21 o
   1  -6  11       34.39       39.28      3.41 o
   2  -6  11        3.03        1.24      1.02 o
   3  -6  11      124.56      116.23      4.21 o
  -6  -5  11      219.96      250.24      7.15 o
  -5  -5  11      290.74      285.93      8.82 o
  -4  -5  11      494.78      527.27     31.98 o
  -3  -5  11      251.01      264.86      5.49 o
  -2  -5  11        9.99       12.04      1.54 o
  -1  -5  11      108.40      115.90      4.47 o
   0  -5  11      128.32      134.55      4.76 o
   1  -5  11        6.38       10.19      2.22 o
   2  -5  11       18.83       17.76      2.48 o
   3  -5  11        0.92        1.84      0.62 o
   4  -5  11      100.11       98.50      4.01 o
  -7  -4  11        7.41        5.97      0.90 o
  -6  -4  11        3.05        1.50      0.89 o
  -5  -4  11      251.16      265.77      9.48 o
  -4  -4  11       11.32       11.79      1.55 o
  -3  -4  11      114.62      117.87      4.05 o
  -2  -4  11      114.28      128.38      3.92 o
  -1  -4  11      574.92      610.72     12.53 o
   0  -4  11        2.90        3.78      1.14 o
   1  -4  11       65.46       70.75      5.53 o
   2  -4  11      330.94      339.39      8.20 o
   3  -4  11        1.68        1.85      0.74 o
   4  -4  11       69.88       64.14      2.81 o
   5  -4  11        0.12        0.32      0.78 o
  -7  -3  11       40.71       46.74      2.74 o
  -6  -3  11      185.87      201.68      7.84 o
  -5  -3  11      220.92      223.07      9.33 o
  -4  -3  11       12.88       17.20      1.93 o
  -3  -3  11      653.12      641.07     12.69 o
  -2  -3  11      490.61      497.70     11.04 o
  -1  -3  11        6.87        6.64      2.13 o
   0  -3  11       20.32       19.58      2.03 o
   1  -3  11       42.69       53.08      4.99 o
   2  -3  11       61.55       62.09      7.10 o
   3  -3  11      754.22      819.34     15.17 o
   4  -3  11       48.67       44.67      3.15 o
   5  -3  11       10.46        7.91      1.74 o
   6  -3  11       27.16       33.14      2.66 o
  -7  -2  11       61.30       62.60      3.41 o
  -6  -2  11       16.51       16.53      2.36 o
  -5  -2  11       87.36       93.58      6.23 o
  -4  -2  11      290.08      294.76     12.28 o
  -3  -2  11      344.84      328.15      7.19 o
  -2  -2  11      444.57      384.90      7.95 o
  -1  -2  11      106.91      132.46      7.30 o
   0  -2  11        4.34        4.00      1.89 o
   1  -2  11      492.94      479.33     11.11 o
   2  -2  11        3.01        4.13      1.21 o
   3  -2  11      499.30      479.27     10.99 o
   4  -2  11      285.26      293.58      9.73 o
   5  -2  11       60.91       64.26      4.90 o
   6  -2  11        7.36        3.98      1.38 o
   7  -2  11       53.27       57.09      3.17 o
  -7  -1  11        0.21        0.43      0.57 o
  -6  -1  11      258.26      254.51      9.77 o
  -5  -1  11       31.29       26.76      3.56 o
  -4  -1  11      166.49      151.00      8.83 o
  -3  -1  11        3.99        3.15      0.91 o
  -2  -1  11        0.14        0.57      0.81 o
  -1  -1  11      160.43      137.78      5.65 o
   0  -1  11      335.27      358.16      9.13 o
   1  -1  11       20.30       17.18      2.02 o
   2  -1  11      466.53      437.40     12.57 o
   3  -1  11      301.29      293.91      8.36 o
   4  -1  11       93.33       74.72      3.08 o
   5  -1  11        8.55       16.70      1.88 o
   6  -1  11       20.38       19.58      1.84 o
   7  -1  11        0.55        0.98      0.63 o
  -7   0  11       10.19       10.38      1.02 o
  -6   0  11       48.83       45.17      2.67 o
  -5   0  11       64.99       62.86      3.54 o
  -4   0  11        5.86        6.26      2.25 o
  -3   0  11        7.04       11.53      2.18 o
  -2   0  11      148.10      166.31      4.69 o
  -1   0  11       66.63       46.39      3.06 o
   0   0  11        5.29       21.02      1.75 o
   1   0  11      761.79      777.79     15.49 o
   2   0  11      187.40      163.97      6.11 o
   3   0  11      190.81      185.09      5.24 o
   4   0  11     1477.12     1422.24     23.86 o
   5   0  11       33.09       44.08      2.45 o
   6   0  11       85.66       99.05      3.37 o
   7   0  11        0.84        1.94      0.85 o
   8   0  11       47.43       28.03      1.88 o
  -7   1  11      102.05       86.19      8.90 o
  -6   1  11        1.65        2.18      0.80 o
  -5   1  11       30.79       36.23      4.05 o
  -4   1  11       32.52       35.65      2.79 o
  -3   1  11        0.71        1.54      0.89 o
  -2   1  11        0.22        3.05      1.10 o
  -1   1  11      623.64      690.47     11.97 o
   0   1  11       31.99       40.20      2.02 o
   1   1  11       32.98       41.08      2.42 o
   2   1  11      100.85      110.00      3.98 o
   3   1  11       20.97       16.61      1.40 o
   4   1  11       47.79       41.45      2.54 o
   5   1  11      148.93      141.73      4.61 o
   6   1  11       92.65      115.50      3.92 o
   7   1  11       84.88      102.69      3.27 o
   8   1  11       75.43       60.82      2.31 o
  -7   2  11       52.48       41.20      3.13 o
  -6   2  11        1.78        3.92      0.92 o
  -5   2  11        5.09        1.30      1.29 o
  -4   2  11       32.37       30.20      3.47 o
  -3   2  11       14.35       13.17      1.89 o
  -2   2  11        4.70        4.15      1.24 o
  -1   2  11       16.09       12.29      1.42 o
   0   2  11       13.07       21.33      1.80 o
   1   2  11      324.45      298.65      6.89 o
   2   2  11      201.39      186.76      5.32 o
   3   2  11       83.92       94.48      3.90 o
   4   2  11      501.64      499.89      9.74 o
   5   2  11        5.29       12.25      1.84 o
   6   2  11      167.03      151.92      4.69 o
   7   2  11      129.62      155.08      4.28 o
   8   2  11        5.68        0.89      0.47 o
  -7   3  11      103.17      119.41      5.26 o
  -6   3  11        0.20       -0.41      1.27 o
  -5   3  11        5.19        3.13      1.03 o
  -4   3  11       82.77       89.44      4.25 o
  -3   3  11      289.15      306.05      8.33 o
  -2   3  11      412.76      417.28     10.23 o
  -1   3  11      269.31      235.55      6.03 o
   0   3  11       66.54       51.80      2.74 o
   1   3  11       86.37      100.37      3.85 o
   2   3  11       68.55       60.33      3.54 o
   3   3  11       96.09      103.27      3.91 o
   4   3  11      163.99      171.57      5.33 o
   5   3  11      109.41      133.99      4.65 o
   6   3  11        2.58        6.08      1.20 o
   7   3  11       64.35       54.87      2.56 o
   8   3  11        7.86       16.25      1.62 o
   9   3  11        8.72       11.21      1.27 o
  -7   4  11       22.05       28.66      2.32 o
  -6   4  11      178.43      192.24     10.40 o
  -5   4  11      181.27      156.28      5.30 o
  -4   4  11       32.88       41.95      2.95 o
  -3   4  11       34.62       39.47      2.91 o
  -2   4  11      535.39      570.13     12.51 o
  -1   4  11     1216.52     1299.13     18.11 o
   0   4  11      114.39      107.46      3.97 o
   1   4  11      828.76      914.16     12.18 o
   2   4  11        1.42        1.75      1.17 o
   3   4  11      670.85      658.53     11.70 o
   4   4  11      146.95      163.23      5.21 o
   5   4  11       44.11       34.90      2.41 o
   6   4  11      101.81      115.03      4.11 o
   7   4  11       36.39       26.92      1.79 o
   8   4  11       96.49       82.46      4.97 o
   9   4  11       49.27       58.55      3.08 o
  -7   5  11       67.39       70.01      3.11 o
  -6   5  11      180.79      212.13      7.77 o
  -5   5  11      183.06      205.82      9.01 o
  -4   5  11      190.47      212.86      6.91 o
  -3   5  11      960.68     1005.67     25.76 o
  -2   5  11      804.74      843.00     16.27 o
  -1   5  11     1300.90     1322.86     18.45 o
   0   5  11      115.53      100.49      3.86 o
   1   5  11      568.30      629.03      9.49 o
   2   5  11      116.13      101.81      3.84 o
   3   5  11        0.20        0.22      0.95 o
   4   5  11        1.26        2.73      1.90 o
   5   5  11      248.78      260.73      7.97 o
   6   5  11       19.17       16.33      2.97 o
   7   5  11        0.35        2.58      1.75 o
   8   5  11       71.14       52.59      3.96 o
   9   5  11        6.58       10.55      1.36 o
  -6   6  11      205.89      208.76      6.81 o
  -5   6  11       18.75       18.12      1.75 o
  -4   6  11       81.75       99.07      6.60 o
  -3   6  11      178.58      169.32      8.51 o
  -2   6  11       43.12       51.28      4.63 o
  -1   6  11      184.97      196.49      5.25 o
   0   6  11       52.45       48.81      2.27 o
   1   6  11      304.80      340.84      6.37 o
   2   6  11      160.53      151.34      4.71 o
   3   6  11        7.36       11.53      1.85 o
   4   6  11      375.66      377.81     14.38 o
   5   6  11        0.60        1.44      1.84 o
   6   6  11       75.82       71.72      5.68 o
   7   6  11       22.89       17.10      2.75 o
   8   6  11       19.61       13.93      2.07 o
   9   6  11       72.77       53.91      2.70 o
  -6   7  11       21.45       21.53      1.91 o
  -5   7  11      438.22      466.82     15.52 o
  -4   7  11       54.42       58.71      4.83 o
  -3   7  11       33.73       45.63      2.88 o
  -2   7  11      241.23      222.41      6.65 o
  -1   7  11       12.42       10.19      1.61 o
   0   7  11        6.20       10.21      1.30 o
   1   7  11      360.08      350.29      7.38 o
   2   7  11       12.11        7.13      1.46 o
   3   7  11      148.82      160.92      5.76 o
   4   7  11       68.25       78.20      3.87 o
   5   7  11        1.21        0.54      1.69 o
   6   7  11        1.05       -0.02      1.46 o
   7   7  11       24.05       27.82      3.06 o
   8   7  11        0.39        1.24      0.89 o
  -5   8  11        1.57        3.37      1.20 o
  -4   8  11      204.01      209.91      4.97 o
  -3   8  11      247.81      257.15     11.69 o
  -2   8  11       16.65       19.20      2.68 o
  -1   8  11      422.59      424.28      9.74 o
   0   8  11      153.92      159.30      5.55 o
   1   8  11      175.98      201.07      5.24 o
   2   8  11       39.82       37.10      2.23 o
   3   8  11       83.19       88.76      6.10 o
   4   8  11       29.25       24.29      3.27 o
   5   8  11       25.22       28.92      3.48 o
   6   8  11       31.89       31.40      3.28 o
   7   8  11        0.34        1.10      0.98 o
   8   8  11        9.35       10.57      1.30 o
  -5   9  11      403.86      413.59      9.79 o
  -4   9  11       11.41        8.40      0.97 o
  -3   9  11      160.25      171.14      6.54 o
  -2   9  11      294.79      331.05      8.17 o
  -1   9  11      199.83      210.41      8.89 o
   0   9  11      269.60      272.34      7.15 o
   1   9  11      494.28      541.05     16.52 o
   2   9  11        1.30        1.92      2.20 o
   3   9  11      339.25      350.36      8.81 o
   4   9  11      730.40      794.87     20.38 o
   5   9  11      274.73      291.07     10.12 o
   6   9  11        0.84        1.03      1.00 o
   7   9  11        1.93        2.05      0.81 o
  -3  10  11      192.05      203.03      6.12 o
  -2  10  11      117.67      126.28      4.23 o
  -1  10  11        7.19       10.27      1.38 o
   0  10  11       18.96       17.62      1.80 o
   1  10  11        1.87        0.76      1.33 o
   2  10  11       70.16       88.22      5.75 o
   3  10  11       36.89       45.08      4.13 o
   4  10  11        3.22        5.23      1.89 o
   5  10  11      528.42      566.98     15.60 o
   6  10  11       11.43       17.72      2.21 o
   7  10  11      107.44      113.44      4.60 o
  -2  11  11       74.64       80.99      2.63 o
  -1  11  11        0.29        1.06      0.63 o
   0  11  11      290.13      289.56      8.27 o
   1  11  11       36.18       40.55      3.82 o
   2  11  11      195.59      183.07      7.72 o
   3  11  11      132.18      144.67      6.71 o
   4  11  11        4.37        8.46      1.74 o
   5  11  11       95.80       98.07      4.82 o
   6  11  11       43.96       56.40      3.10 o
  -1  12  11      209.66      206.16      6.11 o
   0  12  11        1.92        2.00      0.84 o
   1  12  11      148.36      159.70      6.08 o
   2  12  11      114.98      103.23      4.83 o
   3  12  11      101.40      111.19      4.93 o
   4  12  11      106.33      121.40      4.89 o
   5  12  11        8.64        6.82      1.06 o
  -2  -6  12        7.87        4.05      0.63 o
  -1  -6  12       46.41       54.79      3.20 o
   0  -6  12        3.09        2.21      0.97 o
   1  -6  12        1.50        1.88      0.79 o
  -4  -5  12        7.99       10.78      1.18 o
  -3  -5  12      415.98      438.51     28.43 o
  -2  -5  12      317.97      356.53      7.37 o
  -1  -5  12      399.23      417.59      8.28 o
   0  -5  12      122.89      148.10      6.74 o
   1  -5  12        2.56        3.78      1.38 o
   2  -5  12      387.27      405.61     11.19 o
  -6  -4  12        0.14       -0.53      0.53 o
  -5  -4  12        4.94        3.48      0.92 o
  -4  -4  12       51.28       42.54      3.07 o
  -3  -4  12       57.29       55.28      2.13 o
  -2  -4  12       13.42       11.62      1.36 o
  -1  -4  12      146.26      155.66      4.94 o
   0  -4  12       31.91       32.33      3.60 o
   1  -4  12       14.29       20.11      2.72 o
   2  -4  12      168.83      181.58      7.65 o
   3  -4  12       22.29       19.47      1.42 o
   4  -4  12        3.92        6.75      1.09 o
  -6  -3  12       26.09       28.26      2.17 o
  -5  -3  12        4.03        5.29      1.39 o
  -4  -3  12       36.79       33.64      3.21 o
  -3  -3  12       61.88       80.89      2.99 o
  -2  -3  12        8.31        6.33      1.36 o
  -1  -3  12      137.33      137.24      4.87 o
   0  -3  12       50.54       55.98      4.86 o
   1  -3  12        0.12       -0.22      1.38 o
   2  -3  12      279.47      312.37      7.65 o
   3  -3  12       15.13       14.15      1.51 o
   4  -3  12       14.94       12.24      1.88 o
   5  -3  12      211.75      255.75      7.92 o
  -6  -2  12        0.05        0.12      0.68 o
  -5  -2  12       56.92       67.37      4.59 o
  -4  -2  12        0.45       -1.58      1.58 o
  -3  -2  12        5.16        4.61      1.14 o
  -2  -2  12       31.29       18.41      1.55 o
  -1  -2  12       30.72       24.95      3.07 o
   0  -2  12      117.40      113.97      7.15 o
   1  -2  12      106.35      109.73      4.55 o
   2  -2  12        0.35        3.38      2.89 o
   3  -2  12       10.51        8.09      1.36 o
   4  -2  12       53.32       52.02      2.70 o
   5  -2  12       34.79       41.83      3.40 o
   6  -2  12        0.58        0.70      0.76 o
  -6  -1  12        2.09        5.08      1.28 o
  -5  -1  12        1.03        2.73      1.37 o
  -4  -1  12       24.16       28.56      3.50 o
  -3  -1  12       13.99        9.14      1.49 o
  -2  -1  12      100.71       98.05      3.61 o
  -1  -1  12       57.44       55.81      4.91 o
   0  -1  12       83.94       75.76      5.97 o
   1  -1  12       17.04       19.10      1.65 o
   2  -1  12        3.90        3.06      1.13 o
   3  -1  12      134.80      149.72      5.47 o
   4  -1  12      238.13      250.68      6.78 o
   5  -1  12      479.58      502.83     14.84 o
   6  -1  12       30.61       22.20      2.46 o
   7  -1  12        2.57        5.75      0.96 o
  -6   0  12      180.06      182.96     11.94 o
  -5   0  12      365.26      372.88     10.91 o
  -4   0  12      119.77      112.86      7.22 o
  -3   0  12        0.36        1.98      1.04 o
  -2   0  12        6.75        2.47      0.93 o
  -1   0  12      525.57      472.73     10.80 o
   0   0  12       29.88       30.60      2.59 o
   1   0  12       24.95       22.13      2.29 o
   2   0  12       34.64       35.88      2.83 o
   3   0  12      130.02      121.85      5.05 o
   4   0  12      388.03      419.76     15.01 o
   5   0  12      292.32      364.28     12.67 o
   6   0  12      580.27      543.13     15.10 o
   7   0  12        8.01       10.55      1.47 o
  -7   1  12       91.59       83.12      3.19 o
  -6   1  12        2.04        1.36      1.11 o
  -5   1  12        8.90        7.84      1.26 o
  -4   1  12      133.75      143.34      5.87 o
  -3   1  12       10.56       14.90      1.45 o
  -2   1  12        0.71        1.09      0.99 o
  -1   1  12       17.05       17.33      2.02 o
   0   1  12       43.63       34.75      4.94 o
   1   1  12       21.97       17.92      1.71 o
   2   1  12       83.94       87.54      3.54 o
   3   1  12      154.93      182.40      5.08 o
   4   1  12      249.01      262.97      7.60 o
   5   1  12      596.08      520.09     10.84 o
   6   1  12       33.49       22.24      1.57 o
   7   1  12      105.85       95.41      4.90 o
  -7   2  12       30.72       27.33      1.90 o
  -6   2  12      371.40      390.85      7.83 o
  -5   2  12       80.33       71.39      3.49 o
  -4   2  12       11.20        7.92      1.04 o
  -3   2  12       83.56       85.42      4.00 o
  -2   2  12       73.34       77.28      5.50 o
  -1   2  12      151.42      140.34      4.50 o
   0   2  12        1.05        0.72      0.87 o
   1   2  12       80.70       67.92      2.72 o
   2   2  12        1.35        0.45      1.31 o
   3   2  12        1.06        1.46      0.84 o
   4   2  12       25.21       27.03      2.49 o
   5   2  12       18.50       26.33      1.97 o
   6   2  12       19.54       22.88      1.71 o
   7   2  12        2.21        0.51      0.59 o
  -7   3  12      151.19      155.28      4.93 o
  -6   3  12       24.03       25.22      1.56 o
  -5   3  12       59.25       68.73      4.63 o
  -4   3  12       16.51       14.53      1.80 o
  -3   3  12       93.58       92.01      4.23 o
  -2   3  12      613.73      641.35     16.34 o
  -1   3  12      126.79      122.44      4.26 o
   0   3  12        3.60        1.70      0.99 o
   1   3  12      285.14      324.03      7.82 o
   2   3  12        7.33        9.77      1.39 o
   3   3  12       28.69       22.75      1.90 o
   4   3  12        9.08       12.31      1.90 o
   5   3  12       41.96       55.83      3.47 o
   6   3  12       51.34       67.23      2.90 o
   7   3  12       26.60       14.77      1.46 o
   8   3  12        0.78       -0.71      0.79 o
  -6   4  12      623.46      703.67     16.58 o
  -5   4  12       26.49       29.83      1.67 o
  -4   4  12      430.81      458.37     10.17 o
  -3   4  12     1031.60     1039.09     25.88 o
  -2   4  12       14.52       17.23      2.46 o
  -1   4  12     1356.63     1465.61     19.87 o
   0   4  12      374.51      364.14      7.89 o
   1   4  12       41.36       39.23      2.45 o
   2   4  12        5.04        5.14      1.13 o
   3   4  12        5.28        9.34      2.07 o
   4   4  12       45.98       55.05      3.60 o
   5   4  12      210.45      196.88      6.65 o
   6   4  12        1.36        0.43      0.97 o
   7   4  12        4.92        7.72      1.89 o
   8   4  12       51.84       61.08      3.54 o
  -6   5  12       64.28       71.88      3.63 o
  -5   5  12      181.69      192.49      5.38 o
  -4   5  12       27.48       23.87      3.05 o
  -3   5  12      210.05      204.09      9.25 o
  -2   5  12      152.33      135.50      7.50 o
  -1   5  12      800.29      819.36     13.13 o
   0   5  12      755.16      784.83     12.83 o
   1   5  12      284.06      267.20      7.89 o
   2   5  12        3.88        7.56      1.27 o
   3   5  12      804.97      827.94     16.73 o
   4   5  12       89.56       91.38      6.57 o
   5   5  12      435.73      482.04     16.15 o
   6   5  12       23.08       26.10      3.40 o
   7   5  12       61.72       69.14      4.69 o
   8   5  12       66.85       76.80      4.01 o
  -6   6  12        3.74        3.86      0.78 o
  -5   6  12       16.46       19.37      1.55 o
  -4   6  12      664.19      728.16     19.52 o
  -3   6  12       84.92       94.77      4.37 o
  -2   6  12      403.79      444.91     14.67 o
  -1   6  12       10.63        9.65      2.35 o
   0   6  12      121.93      130.84      5.37 o
   1   6  12        6.08        6.50      0.98 o
   2   6  12      427.43      415.99     13.21 o
   3   6  12       75.14       85.04      4.29 o
   4   6  12        0.74        1.10      1.02 o
   5   6  12        4.52        4.13      1.21 o
   6   6  12        6.22        3.90      0.97 o
   7   6  12       28.18       25.95      2.84 o
   8   6  12        5.72        7.16      1.33 o
  -5   7  12      327.79      341.89     13.25 o
  -4   7  12       89.23       97.35      4.63 o
  -3   7  12      176.92      190.47      8.93 o
  -2   7  12       45.91       56.41      4.55 o
  -1   7  12       27.28       27.36      2.22 o
   0   7  12      150.38      150.55      4.44 o
   1   7  12       86.24       91.21      3.46 o
   2   7  12      372.57      412.43      8.04 o
   3   7  12       58.60       62.62      3.52 o
   4   7  12       16.77       17.95      1.90 o
   5   7  12       62.60       65.73      3.22 o
   6   7  12      190.09      184.45      8.16 o
   7   7  12        5.37        5.53      1.42 o
   8   7  12        2.43        1.97      0.66 o
  -4   8  12      171.95      169.88     16.87 o
  -3   8  12       14.33       14.99      2.39 o
  -2   8  12       62.03       57.90      4.29 o
  -1   8  12      138.25      145.35      4.91 o
   0   8  12        0.34        0.95      1.65 o
   1   8  12      420.00      426.55      7.95 o
   2   8  12        9.32       10.16      1.28 o
   3   8  12       40.25       33.98      2.05 o
   4   8  12      389.55      400.04     13.43 o
   5   8  12        9.08        6.84      1.80 o
   6   8  12        4.36        3.39      1.31 o
   7   8  12       63.40       64.74      3.58 o
  -4   9  12        9.45       12.54      1.56 o
  -3   9  12       68.63       82.67      2.84 o
  -2   9  12       41.63       39.69      2.32 o
  -1   9  12       38.55       35.53      2.41 o
   0   9  12        9.04       13.99      1.55 o
   1   9  12      271.94      256.02      6.55 o
   2   9  12      244.00      244.17      6.84 o
   3   9  12      314.82      347.97      8.37 o
   4   9  12       52.29       50.57      2.87 o
   5   9  12      505.40      529.45     14.15 o
   6   9  12      246.18      244.90      7.66 o
   7   9  12       57.14       62.30      3.30 o
  -3  10  12        8.97        5.36      1.08 o
  -2  10  12      147.73      141.38      4.32 o
  -1  10  12      379.43      340.09      7.39 o
   0  10  12      174.68      170.82      5.10 o
   1  10  12      130.80      143.24      6.69 o
   2  10  12       46.38       44.11      3.72 o
   3  10  12       87.82       84.71      5.12 o
   4  10  12      144.72      141.59     12.51 o
   5  10  12       16.57       16.63      2.21 o
   6  10  12       27.74       26.09      2.26 o
  -1  11  12       55.83       59.63      7.03 o
   0  11  12        3.44        5.80      1.37 o
   1  11  12       58.66       52.19      2.65 o
   2  11  12       57.27       64.60      3.99 o
   3  11  12       49.78       42.22      3.19 o
   4  11  12       15.05       15.07      1.87 o
   5  11  12       65.98       63.27      3.35 o
   0  12  12        0.32        1.78      0.65 o
   1  12  12        1.68        2.54      0.83 o
   2  12  12       15.01       10.39      1.37 o
   3  12  12       35.18       37.71      2.40 o
   4  12  12      113.67       92.12      3.53 o
  -1  -5  13      116.54      117.85      4.61 o
   0  -5  13       60.00       70.73      3.54 o
   1  -5  13       83.81       89.30      3.79 o
  -2  -4  13      205.90      209.80      7.11 o
  -1  -4  13       96.93      101.51      5.07 o
   0  -4  13        0.73        0.14      0.86 o
   1  -4  13        4.85        3.58      1.22 o
   2  -4  13      180.54      181.73      6.35 o
  -5  -3  13        6.31        9.70      1.16 o
  -4  -3  13      105.94      101.92      4.46 o
  -3  -3  13        4.33        2.08      0.78 o
  -2  -3  13        8.64        8.09      1.00 o
  -1  -3  13       40.55       42.42      3.65 o
   0  -3  13       71.99       75.82      4.98 o
   1  -3  13        0.96       -0.11      1.10 o
   2  -3  13       53.51       60.29      4.00 o
   3  -3  13       10.33       10.24      1.01 o
   4  -3  13       45.21       44.55      2.37 o
  -5  -2  13       22.15       20.70      2.02 o
  -4  -2  13       60.38       65.57      4.13 o
  -3  -2  13       28.96       33.27      2.09 o
  -2  -2  13       83.93       77.95      6.62 o
  -1  -2  13        0.18        2.23      1.34 o
   0  -2  13        5.24        4.21      1.60 o
   1  -2  13        0.15       -0.67      1.31 o
   2  -2  13       12.49       11.96      1.40 o
   3  -2  13       29.46       34.29      2.80 o
   4  -2  13       11.91       15.36      1.68 o
   5  -2  13        1.63        1.68      0.75 o
  -6  -1  13       82.74       88.04      3.50 o
  -5  -1  13      154.34      165.68      6.55 o
  -4  -1  13       43.56       44.09      3.72 o
  -3  -1  13       25.86       25.55      2.03 o
  -2  -1  13       41.47       45.99      2.88 o
  -1  -1  13       47.50       43.05      4.98 o
   0  -1  13        8.19        8.94      2.25 o
   1  -1  13       69.92       68.65      3.37 o
   2  -1  13       60.05       57.02      2.48 o
   3  -1  13       11.16        9.29      1.33 o
   4  -1  13        8.18       12.07      2.04 o
   5  -1  13      115.76      118.24      5.38 o
   6  -1  13      134.01      114.33      4.29 o
  -6   0  13       13.26       10.30      1.25 o
  -5   0  13       92.60       79.98      4.59 o
  -4   0  13      598.86      605.03     17.20 o
  -3   0  13      148.80      150.73      5.25 o
  -2   0  13        5.76        5.22      1.62 o
  -1   0  13      504.78      479.94     10.32 o
   0   0  13      655.21      667.50     13.07 o
   1   0  13       83.01       78.80      3.87 o
   2   0  13      201.68      204.98      5.20 o
   3   0  13        0.09        0.92      0.85 o
   4   0  13        9.95       11.53      2.24 o
   5   0  13     1548.87     1625.39     33.86 o
   6   0  13      287.56      267.63      8.24 o
  -6   1  13       21.41       14.25      1.42 o
  -5   1  13       92.21      113.41      3.96 o
  -4   1  13       19.44       14.03      2.50 o
  -3   1  13       18.64       18.81      1.48 o
  -2   1  13      301.10      289.77      6.45 o
  -1   1  13       39.97       34.50      2.63 o
   0   1  13      399.87      390.90      9.74 o
   1   1  13       82.28       67.34      3.72 o
   2   1  13       13.07       19.71      2.11 o
   3   1  13       92.32       89.83      4.14 o
   4   1  13        0.75        2.02      1.51 o
   5   1  13      139.58      132.69      6.68 o
   6   1  13       97.96       94.65      4.84 o
  -6   2  13      145.41      127.87     14.89 o
  -5   2  13       39.72       44.68      2.34 o
  -4   2  13      179.02      178.77      8.33 o
  -3   2  13      202.39      201.36      6.27 o
  -2   2  13      195.80      200.99      6.33 o
  -1   2  13      135.62      146.49      5.51 o
   0   2  13        0.77        1.22      0.98 o
   1   2  13        2.39        4.71      1.09 o
   2   2  13      516.80      516.81      8.12 o
   3   2  13       20.77       18.74      1.62 o
   4   2  13       24.65       28.65      2.37 o
   5   2  13       32.00       33.06      2.33 o
   6   2  13       46.40       45.50      3.43 o
  -6   3  13       10.47        9.10      1.23 o
  -5   3  13      129.08      134.21      4.10 o
  -4   3  13       36.93       38.50      3.63 o
  -3   3  13      170.53      175.33      5.55 o
  -2   3  13        1.92        1.30      0.96 o
  -1   3  13      135.43      141.45      5.49 o
   0   3  13      284.12      303.08      6.90 o
   1   3  13      320.22      324.12      7.17 o
   2   3  13       89.80       81.87      3.37 o
   3   3  13       18.59       19.55      2.06 o
   4   3  13        2.39        1.82      1.07 o
   5   3  13       43.75       53.01      3.04 o
   6   3  13       67.11       63.14      4.15 o
   7   3  13       13.59       14.29      1.63 o
  -6   4  13        0.28        1.64      0.68 o
  -5   4  13      329.54      336.28     13.22 o
  -4   4  13      392.41      385.23      8.27 o
  -3   4  13       92.39       92.65      3.95 o
  -2   4  13      114.67      119.58      4.85 o
  -1   4  13      801.18      846.60     23.13 o
   0   4  13      160.47      173.88      5.10 o
   1   4  13      102.70       99.79      3.80 o
   2   4  13      234.43      234.72      5.94 o
   3   4  13       86.93       86.49      3.39 o
   4   4  13       46.21       46.37      4.37 o
   5   4  13       40.81       39.54      3.82 o
   6   4  13       13.43       16.14      2.31 o
   7   4  13      104.09      101.11      4.69 o
  -5   5  13        0.45        0.71      0.64 o
  -4   5  13        1.79        1.51      0.59 o
  -3   5  13        2.63        1.15      0.92 o
  -2   5  13       11.08       10.34      2.36 o
  -1   5  13     1154.08     1236.00     20.98 o
   0   5  13       35.38       36.51      2.37 o
   1   5  13       27.22       27.86      2.08 o
   2   5  13        3.67        4.09      1.03 o
   3   5  13      689.14      701.78     15.08 o
   4   5  13        3.74        3.65      1.24 o
   5   5  13        4.47        4.83      1.91 o
   6   5  13       40.83       39.68      2.79 o
   7   5  13       95.62       74.91      2.82 o
  -5   6  13       26.94       33.46      2.23 o
  -4   6  13       22.11       25.50      2.32 o
  -3   6  13      110.99      121.49      4.49 o
  -2   6  13      344.88      350.27     12.03 o
  -1   6  13      150.03      167.79      8.09 o
   0   6  13       16.62       17.44      2.16 o
   1   6  13     1288.39     1362.95     22.54 o
   2   6  13      182.46      182.46      4.81 o
   3   6  13       24.21       25.08      2.28 o
   4   6  13       67.95       71.08      7.82 o
   5   6  13      141.39      127.22      4.51 o
   6   6  13      243.29      239.08     17.64 o
   7   6  13      339.90      330.41      9.52 o
  -4   7  13       15.56       15.51      1.26 o
  -3   7  13       83.36       95.25      5.47 o
  -2   7  13        0.03        0.31      0.82 o
  -1   7  13       52.35       46.99      3.97 o
   0   7  13       75.73       80.79      5.30 o
   1   7  13      281.81      307.98      8.02 o
   2   7  13       63.25       67.56      2.82 o
   3   7  13       38.22       38.67      2.11 o
   4   7  13       14.88       13.03      1.55 o
   5   7  13      351.43      338.34      8.85 o
   6   7  13        3.04        1.49      1.14 o
   7   7  13       94.00       84.75      3.91 o
  -4   8  13        4.28        2.03      0.78 o
  -3   8  13        1.59        1.90      0.59 o
  -2   8  13       28.21       27.42      3.00 o
  -1   8  13       41.77       35.64      2.08 o
   0   8  13      107.49       95.46      3.65 o
   1   8  13      112.78      110.06      4.35 o
   2   8  13       37.51       31.33      1.82 o
   3   8  13      150.83      138.45      4.19 o
   4   8  13       54.80       56.67      2.93 o
   5   8  13        3.33        2.36      1.30 o
   6   8  13        2.27        3.28      1.16 o
   7   8  13        1.28        1.39      0.64 o
  -3   9  13       12.04       15.98      1.73 o
  -2   9  13        0.03        0.57      0.82 o
  -1   9  13        2.01        1.82      0.74 o
   0   9  13       47.07       46.84      3.79 o
   1   9  13       47.12       45.88      2.34 o
   2   9  13       24.67       22.09      2.55 o
   3   9  13        1.87        2.12      0.85 o
   4   9  13        5.56        7.18      1.17 o
   5   9  13      139.90      149.95      4.17 o
   6   9  13      280.57      239.91     14.72 o
  -2  10  13      103.36       95.27      3.89 o
  -1  10  13       12.41       12.48      1.52 o
   0  10  13       34.98       29.57      1.77 o
   1  10  13       19.33       17.90      2.07 o
   2  10  13       16.01       11.79      1.78 o
   3  10  13        1.02        1.17      1.02 o
   4  10  13        1.31        2.22      1.09 o
   5  10  13        1.45        0.06      0.78 o
   0  11  13        2.63        4.06      0.87 o
   1  11  13      221.32      201.98      6.24 o
   2  11  13        0.08       -0.58      0.74 o
   3  11  13        3.04        2.76      0.88 o
   4  11  13        4.44        3.64      0.88 o
   0  -4  14        1.55        1.29      0.58 o
  -2  -3  14       63.63       60.56      3.05 o
  -1  -3  14        6.25        7.42      1.37 o
   0  -3  14       97.41       89.00      4.42 o
   1  -3  14       50.06       59.03      3.42 o
   2  -3  14        1.65        2.41      0.78 o
  -4  -2  14      148.10      144.98      4.65 o
  -3  -2  14       43.23       39.89      1.67 o
  -2  -2  14       40.27       32.84      2.12 o
  -1  -2  14      191.67      200.83      7.60 o
   0  -2  14       83.38       84.12      4.81 o
   1  -2  14        0.24        1.82      1.00 o
   2  -2  14       31.36       31.78      2.64 o
   3  -2  14        2.92        3.87      0.74 o
  -5  -1  14      231.51      196.03      5.44 o
  -4  -1  14        9.24        7.20      1.25 o
  -3  -1  14       35.46       39.22      1.96 o
  -2  -1  14       36.50       38.49      4.37 o
  -1  -1  14        8.61        5.19      0.93 o
   0  -1  14      119.62      126.81      6.47 o
   1  -1  14       64.04       75.88      4.89 o
   2  -1  14       79.76       73.64      4.44 o
   3  -1  14       80.25       80.35      2.68 o
   4  -1  14        0.37       -0.15      0.49 o
  -5   0  14        0.69        0.59      0.50 o
  -4   0  14      277.88      281.92      8.93 o
  -3   0  14        9.37       11.65      1.24 o
  -2   0  14      190.32      206.35     11.54 o
  -1   0  14       51.16       49.95      3.56 o
   0   0  14        0.87        5.61      1.11 o
   1   0  14       47.16       48.64      2.69 o
   2   0  14      417.98      418.70      8.75 o
   3   0  14        6.97        5.40      0.96 o
   4   0  14       71.36       71.95      3.81 o
   5   0  14      153.04      135.36      4.70 o
  -5   1  14        0.98        1.87      0.73 o
  -4   1  14       55.05       70.32      4.20 o
  -3   1  14      139.67      132.71      4.34 o
  -2   1  14      139.34      160.13      4.05 o
  -1   1  14        1.56        1.62      0.87 o
   0   1  14       55.12       62.08      3.20 o
   1   1  14        3.76        8.36      4.80 o
   2   1  14      100.57       97.92      3.97 o
   3   1  14      221.12      247.40     10.47 o
   4   1  14      128.82      112.00      5.39 o
   5   1  14      238.51      221.26      7.24 o
   6   1  14      153.72      147.69      4.63 o
  -5   2  14        7.09        4.68      0.87 o
  -4   2  14       16.05       14.65      1.33 o
  -3   2  14        0.07       -0.77      0.98 o
  -2   2  14      203.96      193.78      4.72 o
  -1   2  14        9.03       13.89      2.50 o
   0   2  14        6.47        6.40      1.33 o
   1   2  14      377.22      379.51      7.17 o
   2   2  14      111.60      110.69      3.48 o
   3   2  14      100.76       90.84      2.97 o
   4   2  14        3.62        4.28      0.95 o
   5   2  14      224.42      201.01      6.30 o
   6   2  14       52.14       50.58      2.84 o
  -5   3  14       82.41       80.12      4.13 o
  -4   3  14        0.35        1.44      0.93 o
  -3   3  14        9.96       10.20      1.33 o
  -2   3  14        0.41        1.14      0.76 o
  -1   3  14        5.33        7.26      1.37 o
   0   3  14      558.88      603.49     12.35 o
   1   3  14      174.55      170.58      4.66 o
   2   3  14       61.09       60.30      2.68 o
   3   3  14       84.74       88.70      3.07 o
   4   3  14        6.77        7.96      1.24 o
   5   3  14       46.22       47.58      2.80 o
   6   3  14        2.67        4.46      0.71 o
  -5   4  14       59.50       55.50      2.71 o
  -4   4  14      131.96      128.16      5.42 o
  -3   4  14       12.26       13.10      1.10 o
  -2   4  14        5.42        6.75      1.75 o
  -1   4  14      431.98      442.20      9.91 o
   0   4  14      259.68      267.38      7.50 o
   1   4  14       15.11       13.75      1.45 o
   2   4  14       61.31       58.26      3.51 o
   3   4  14      323.87      337.99      8.80 o
   4   4  14       44.97       40.15      2.53 o
   5   4  14       18.65       13.75      1.61 o
   6   4  14       69.26       69.60      2.54 o
  -4   5  14        2.98        4.65      1.05 o
  -3   5  14      123.24      122.21      3.27 o
  -2   5  14      141.32      154.95      7.00 o
  -1   5  14      348.68      346.89     11.67 o
   0   5  14        3.34        2.83      1.21 o
   1   5  14       32.21       34.53      2.14 o
   2   5  14        1.01        0.77      0.80 o
   3   5  14      246.03      257.04      6.99 o
   4   5  14        7.64        8.60      1.36 o
   5   5  14      107.38      108.34      3.77 o
   6   5  14        8.34       11.01      1.06 o
  -4   6  14        6.53        6.60      1.07 o
  -3   6  14       43.93       44.57      2.54 o
  -2   6  14        1.97        2.04      0.84 o
  -1   6  14      112.72      116.57      6.07 o
   0   6  14        2.91        2.98      1.48 o
   1   6  14      408.46      424.38      9.56 o
   2   6  14       81.70       83.22      3.80 o
   3   6  14        0.38        0.77      0.93 o
   4   6  14        3.05        1.99      0.64 o
   5   6  14        8.04        4.27      0.81 o
   6   6  14       12.41       10.82      0.73 o
  -3   7  14        0.91        1.01      0.49 o
  -2   7  14        0.93        0.78      0.89 o
  -1   7  14       31.31       30.81      2.97 o
   0   7  14       47.57       48.13      3.73 o
   1   7  14      322.04      332.48      9.48 o
   2   7  14      120.98      122.43      4.39 o
   3   7  14        6.40        5.17      0.82 o
   4   7  14       23.09       18.68      1.23 o
   5   7  14       40.48       39.93      1.90 o
   6   7  14       19.07       12.65      1.85 o
  -3   8  14      118.68      109.63      4.22 o
  -2   8  14       39.10       48.75      3.30 o
  -1   8  14        7.62        8.92      1.16 o
   0   8  14       25.25       22.55      2.33 o
   1   8  14      199.35      199.84     13.20 o
   2   8  14       81.81       79.98      2.51 o
   3   8  14       35.85       32.29      1.55 o
   4   8  14       20.43       17.37      2.01 o
   5   8  14       34.56       33.62      1.72 o
   6   8  14        0.08        1.91      0.67 o
  -2   9  14      121.72      124.86      4.62 o
  -1   9  14      123.98      135.37      5.54 o
   0   9  14       34.76       43.57      3.28 o
   1   9  14       63.46       62.62      2.24 o
   2   9  14      157.33      144.89      5.38 o
   3   9  14       14.21       15.76      1.76 o
   4   9  14      120.05      105.23      3.22 o
   5   9  14       24.44       18.59      1.08 o
   0  10  14        9.74       14.64      1.51 o
   1  10  14       11.59       11.01      2.12 o
   2  10  14        6.58        4.97      0.96 o
   3  10  14       12.99        8.72      1.14 o
   4  10  14       20.39       14.99      1.33 o
  -1  -2  15       17.18       20.39      1.65 o
   0  -2  15        1.01        0.70      0.55 o
   1  -2  15       48.20       44.64      2.43 o
  -2  -1  15        3.81        2.58      0.70 o
  -1  -1  15        1.67        0.01      0.76 o
   0  -1  15       67.23       70.14      3.83 o
   1  -1  15       14.46       12.67      1.62 o
   2  -1  15       54.10       48.94      2.68 o
  -3   0  15        5.63        3.26      0.80 o
  -2   0  15        0.23        0.60      0.50 o
  -1   0  15        0.06        0.83      0.80 o
   0   0  15       86.13       86.89      4.68 o
   1   0  15        0.47        0.49      0.81 o
   2   0  15       78.19       69.98      2.39 o
  -4   1  15       61.34       73.54      3.05 o
  -3   1  15        4.13        2.55      0.82 o
  -2   1  15        6.79        3.90      0.82 o
  -1   1  15       49.22       38.37      1.61 o
   0   1  15       54.48       52.18      2.43 o
   1   1  15       96.03       86.09      3.21 o
   2   1  15       39.63       41.85      2.14 o
   3   1  15       19.81       15.93      1.48 o
   4   1  15       64.14       54.17      2.78 o
  -4   2  15       87.73      106.01      3.92 o
  -3   2  15       10.73       11.55      1.81 o
  -2   2  15       38.25       35.22      1.56 o
  -1   2  15        0.37        0.87      0.64 o
   0   2  15        7.98        9.23      0.98 o
   1   2  15       46.67       33.16      2.14 o
   2   2  15      124.87      106.12      3.69 o
   3   2  15       10.24       10.60      1.24 o
   4   2  15        5.96        3.08      1.05 o
   5   2  15        3.26        6.98      0.99 o
  -4   3  15       11.75       11.55      1.21 o
  -3   3  15       56.10       60.84      3.59 o
  -2   3  15       68.81       81.00      3.07 o
  -1   3  15        8.22        5.87      0.85 o
   0   3  15        0.11        0.44      0.54 o
   1   3  15       17.04       16.74      1.66 o
   2   3  15       35.16       36.89      1.77 o
   3   3  15      102.40      102.60      3.29 o
   4   3  15       25.65       29.70      1.63 o
   5   3  15       14.32        8.46      1.19 o
  -3   4  15      156.83      147.08      5.65 o
  -2   4  15       82.82       81.24      3.37 o
  -1   4  15      118.49      125.87      5.71 o
   0   4  15       84.50       75.72      3.32 o
   1   4  15       26.71       26.30      2.02 o
   2   4  15      109.89      106.81      3.13 o
   3   4  15        1.28        0.78      0.75 o
   4   4  15        7.41        6.96      0.97 o
   5   4  15       33.77       36.29      1.64 o
  -3   5  15        8.11        9.30      1.27 o
  -2   5  15      184.57      164.32      5.99 o
  -1   5  15      331.39      335.85     10.22 o
   0   5  15        0.13        1.34      1.17 o
   1   5  15      243.58      234.04      8.52 o
   2   5  15       88.17       89.50      4.85 o
   3   5  15       26.68       31.07      1.99 o
   4   5  15       42.83       39.48      2.06 o
   5   5  15       42.81       45.79      1.88 o
  -3   6  15      443.07      425.11      9.88 o
  -2   6  15        0.63        1.56      0.57 o
  -1   6  15       53.83       56.20      3.59 o
   0   6  15       35.29       42.37      3.25 o
   1   6  15      206.02      224.69      8.04 o
   2   6  15       41.70       45.86      2.44 o
   3   6  15       38.51       34.53      2.04 o
   4   6  15       15.23       13.29      1.21 o
   5   6  15       79.42       82.59      5.36 o
  -2   7  15      159.36      149.85      3.60 o
  -1   7  15       19.35       18.53      1.40 o
   0   7  15       25.72       26.46      2.41 o
   1   7  15        8.67        6.82      1.38 o
   2   7  15       11.93        9.08      1.52 o
   3   7  15        6.16        8.06      1.02 o
   4   7  15        1.24        0.63      0.72 o
   5   7  15       53.19       52.54      2.72 o
  -1   8  15       98.51      100.25      4.26 o
   0   8  15      105.04      108.21      4.26 o
   1   8  15       63.67       63.11      3.19 o
   2   8  15       38.02       36.65      2.32 o
   3   8  15      129.67       93.89      3.37 o
   4   8  15        8.08        9.55      1.29 o
   0   9  15      147.55      114.21      4.26 o
   1   9  15       77.96       72.43      3.46 o
  -1   1  16       28.51       23.78      1.78 o
   0   1  16        4.04        2.35      0.74 o
   1   1  16       78.19       70.75      3.28 o
   0   2  16       50.73       38.43      4.36 o
   1   2  16       42.79       30.96      1.52 o
   2   2  16        4.21        2.77      0.79 o
  -2   3  16      334.38      298.19      7.62 o
  -1   3  16       52.00       55.70      1.96 o
   0   3  16        0.28        1.25      0.44 o
   1   3  16       22.34       24.69      2.02 o
   2   3  16        3.87        3.06      0.91 o
   3   3  16        0.22        1.05      0.69 o
  -2   4  16        4.06        2.19      0.66 o
  -1   4  16      170.27      139.09      3.48 o
   0   4  16      150.09      133.40     11.14 o
   1   4  16      193.12      159.76     30.11 o
   2   4  16       18.55       20.40      1.93 o
   3   4  16       81.78       63.01      3.12 o
  -1   5  16       20.83       15.38      1.09 o
   0   5  16        0.71        0.75      0.51 o
   1   5  16      423.94      370.91     46.71 o
   2   5  16       40.60       40.06      2.60 o
   3   5  16       81.93       81.02      3.49 o
  -1   6  16      182.28      153.63      4.97 o
   0   6  16       11.27       10.40      0.93 o
   1   6  16       12.87       11.25      1.41 o
   2   6  16       32.36       34.14      2.26 o
   3   6  16        1.12        1.76      0.63 o
   0   7  16       16.26       13.15      1.25 o
   1   7  16      129.55      105.28      3.77 o
   2   7  16       85.28       62.80      2.66 o
 
